# Supplementary material for: Phylogenomic approaches reveal a robust time-scale phylogeny of the Terminal Fusarium Clade
Source: IMA Fungus. 2024 Jun 7;15:13. doi: 10.1186/s43008-024-00147-8 (PMC11161934; doi:10.1186/s43008-024-00147-8)
Supplement: Supplementary file 2 — Additional file 2: Table S1. Genomes from GenBank used in this study. Table S2. Statistics of single-copy ortholog (SCO) gene trees of the Terminal Fusarium Clade. [file 43008_2024_147_MOESM2_ESM.xlsx]

## Sheet: Table S1
Table S1. Genomes from GenBank used in this study.
Genera	species complex	species	Isolate	accession number	Source	Location	Stats NCBI		NGSEP stats			BUSCO results v5.2.2
							Total sequence length	GC(%)	gene number	Average exon number	Average protein length	complete (%)	Single (%)	Duplicated (%)	Fragmented (%)	Missing (%)
Fusarium	Fusarium falsibabinda species complex	Fusarium falsibabinda	NRRL 25533	GCA_012977765.1	Host: Lymantria dispar	#VALUE!	43779518	48.17	14990	2.77	480.95	100	99.21	0.79	0	0
	Fusarium buharicum species complex	Fusarium buharicum	NRRL 13371	GCA_014822075.1	Host: Hibiscus cannabinus	#VALUE!	36065887	48.66	11875	2.75	483.7	98.68	98.02	0.66	1.06	0.26
		Fusarium sublunatumLT	NRRL 13384	GCA_013623665.1	soil of banana plantation	#VALUE!	35749494	49.24	11861	2.81	483.84	99.87	99.74	0.13	0	0.13
	Fusarium burgessii species complex	Fusarium algerienseeT	NRRL 66647	GCA_002982035.1	Host: Durum, Wheat	#VALUE!	49991184	47.5	17207	2.7	460.07	98.81	98.02	0.79	0.92	0.26
		Fusarium beomiformeHT	NRRL 25174	GCA_002980475.2	Soil	#VALUE!	46521357	47.9	15846	2.77	475.62	99.74	99.21	0.53	0.26	0
		Fusarium burgessiieT	NRRL 66654	GCA_002980515.1	Soil	#VALUE!	49328922	47.51	17010	2.69	458.67	99.6	98.94	0.66	0.13	0.26
	Fusarium camptoceras species complex	Fusarium camptoceras	NRRL 13381	GCA_004367475.1	Host: Theobroma cacao	#VALUE!	36761704	48.44	12471	2.75	489.78	99.08	98.81	0.26	0.4	0.53
	Fusarium chlamydosporum species complex	Fusarium aywerteeT	NRRL 25410	GCA_013186375.1	Soil	#VALUE!	36046391	48.06	11495	2.75	491.24	99.6	99.21	0.4	0.4	0
		Fusarium atrovinosum	NRRL 13444	GCA_014898915.1	corn soil	#VALUE!	37919972	48.28	12320	2.76	493.89	100	99.74	0.26	0	0
		Fusarium sp.	NRRL 13338	GCA_014898925.1	Soil	#VALUE!	41372681	48.24	13456	2.72	479.91	100	99.34	0.66	0	0
	Fusarium concolor species complex	Fusarium anguioides	NRRL 25385	GCA_012977745.1	Soil in bamboo grove	#VALUE!	38873566	47.54	13212	2.75	490.77	99.21	98.81	0.4	0.66	0.13
		Fusarium concolorT	NRRL 13459	GCA_013184415.1	plant debris in soil	#VALUE!	49597792	48.14	17258	2.69	464.91	99.74	99.08	0.66	0	0.26
		Fusarium verrucosum	NRRL 22566	GCA_013623715.1	Host: Bamboo	#VALUE!	34167378	48.55	11502	2.76	497.63	99.47	99.08	0.4	0.53	0
	Fusarium fujikuroi species complex	Fusarium circinatumeT	NRRL 25331	GCA_013396185.1	Host: Pinus Radiata	#VALUE!	42615541	48.6	15121	2.79	472.17	100	99.47	0.53	0	0
		Fusarium fracticaudumeT	CBS 137234	GCA_003353625.1	Host: Pinus maximinoi	#VALUE!	46252763	47.61	15739	2.8	485.59	100	97.89	2.11	0	0
		Fusarium fujikuroi	NRRL 5538	GCF_900079805.1	Host: rice	#VALUE!	43832314	47.47	14752	2.82	483.79	100	99.6	99.34	0	0
		Fusarium mangiferae	NRRL 25226	GCA_013758935.1	Host: Mangifera indica	#VALUE!	48609885	48.7	17223	2.71	463.58	99.6	99.34	0.26	0.26	0.13
		Fusarium musaeeT	NRRL 25059	GCA_013623345.1	Fruit of Musa sapientum plant	#VALUE!	42535726	48.7	15050	2.79	473.88	99.74	99.34	0.4	0.26	0
		Fusarium nygamai	NRRL 66327	GCA_013186815.1	Missing	#VALUE!	48456483	48.4	17513	2.69	452.47	99.34	98.68	0.66	0.4	0.26
		Fusarium verticillioides	NRRL 20956	GCF_000149555.1	Host: Zea mays	#VALUE!	41844914	48.67	14860	2.8	473.07	99.21	98.94	0.26	0.53	0.26
		Fusarium xylarioideseET	NRRL 25486	GCA_013623735.1	Host: Coffea sp.	#VALUE!	44007190	48.2	15637	2.79	462.19	99.47	99.08	0.4	0.26	0.26
	Fusarium heterosporum species complex	Fusarium graminum	NRRL 20692	GCA_013266165.1	Host: Cynodon dactylon	#VALUE!	34983573	48.89	11727	2.79	497.07	98.94	98.68	0.26	0.53	0.53
		Fusarium heterosporumLT	NRRL 20693	GCA_013396295.1	Host: Claviceps purpurea on Lolium perenne	#VALUE!	35674141	48.66	11891	2.78	497.49	99.34	99.08	0.26	0.4	0.26
	Fusarium incarnatum-equiseti species complex	Fusarium citri	NRRL 66334	GCA_004367485.1	Host: Avena sativa	#VALUE!	37871789	48.53	12985	2.75	485.86	99.74	97.36	2.37	0	0.26
		Fusarium coffeatum	NRRL 66322	GCA_004367465.1	Host: Sorghum halepense	#VALUE!	37034964	48.63	12580	2.72	487.84	99.6	99.21	0.4	0.26	0.13
		Fusarium equiseti	NRRL 66338	GCA_004367125.1	Host: Avena sativa	#VALUE!	39962548	48.5	13531	2.72	485.2	100	99.47	0.53	0	0
		Fusarium sp.	NRRL 66339	GCA_004366955.1	Host: Avena sativa	#VALUE!	39161334	48.55	13388	2.72	483.88	99.74	99.47	0.26	0.26	0
		Fusarium incarnatum	NRRL 66325	GCA_004367075.1	Host: Trichosanthes dioica	#VALUE!	37491574	48.66	12793	2.71	493.25	99.87	99.34	0.53	0.13	0
		Fusarium nanum	NRRL 66324	GCA_004367095.1	Missing	#VALUE!	37152391	48.62	12593	2.72	490.49	99.6	99.21	0.4	0.26	0.13
		Fusarium scirpi	NRRL 66328	GCA_004367495.1	soil	#VALUE!	39626180	48.43	13542	2.71	485.68	99.47	99.08	0.4	0.26	0.26
	Fusarium lateritium species complex	Fusarium lateritium	NRRL 13622	GCA_014898835.1	Elm tree with canker and dieback of branches	#VALUE!	46885457	48.85	15698	2.85	490.22	99.08	98.94	0.13	0.79	0.13
		Fusarium sarcochroumeNT	NRRL 20472	GCA_013266185.1	Host: Viscum album	#VALUE!	46449918	49.08	15421	2.82	485.47	98.68	98.15	0.53	1.06	0.26
		Fusarium stilboides	NRRL 20429	GCA_014822085.1	Host: Coffea sp.	#VALUE!	46266392	48.87	15537	2.86	489.71	99.47	99.21	0.26	0.53	0
	Fusarium nisikadoi species complex	Fusarium commune	NRRL 28387	GCA_013618355.1	Host: Dianthus caryophyllus	#VALUE!	48125757	48.1	16746	2.76	458.94	99.74	99.34	0.4	0.26	0
		Fusarium gaditjirriieT	NRRL 45417	GCA_013266175.1	Host: Heteropogon triticeus	#VALUE!	41888603	48.57	14515	2.8	483.04	99.87	99.47	0.4	0.13	0
		Fusarium lyarnteT	NRRL 54252	GCA_014898885.1	Host: Sorghum interjectum	#VALUE!	43920991	48.71	15429	2.79	478.17	99.6	99.47	0.13	0.4	0
		Fusarium miscanthieT	NRRL 26231	GCA_014898875.1	Host: Miscanthus sp.	#VALUE!	40939057	49.03	14294	2.8	489.67	99.47	99.08	0.4	0.26	0.26
		Fusarium nisikadoi	NRRL 25179	GCA_013623555.1	Host: Phyllostachys nigra var. henonis	#VALUE!	40881803	49.04	14321	2.78	484.27	99.08	98.81	0.26	0.92	0
	Fusarium newnesense species complex	Fusarium newnesenseeT	NRRL 66241	GCA_013184375.1	Soil	#VALUE!	48754646	48.32	18614	2.59	433.62	93.93	93.27	0.66	4.75	1.32
		Fusarium sp.	NRRL 25184	GCA_013755755.1	soil	#VALUE!	48354098	48.37	17028	2.76	468.85	98.94	98.28	0.66	1.06	0
	Fusarium oxysporum species complex	Fusarium foetens	NRRL 38302	GCA_013623845.1	Pinus radiata seedling stem	#VALUE!	46264209	48.64	17363	2.68	442.69	97.76	97.36	0.4	2.11	0.13
		Fusarium oxysporum	NRRL 32931	GCF_000271745.1	Host: Homo sapiens	#VALUE!	47906303	47.63	16122	2.82	471.62	99.87	99.6	0.26	0	0.13
		Fusarium oxysporum f. sp. lycopersici 4287	NRRL 34936	GCF_000149955.1	Host: Solanum lycopersicum	#VALUE!	61386934	48.37	20690	2.72	444.24	97.76	97.23	0.53	1.72	0.53
	Fusarium redolens species complex	Fusarium hostae	NRRL 29888	GCA_002234235.1	Host: Hyacinthus sp.	#VALUE!	54581980	45.7	15623	2.77	460.84	99.74	99.34	0.4	0	0.26
		Fusarium redolens	NRRL 22901	GCA_014899085.1	Host: Pseudotsuga menziesii	#VALUE!	50980663	48.24	17748	2.72	459.34	99.6	99.21	0.4	0.26	0.13
	Fusarium sambucinum species complex	Fusarium armeniacumeT	NRRL 25141	GCA_013618295.1	Host: Triticum aestivum	#VALUE!	37088963	48.21	12427	2.78	494.04	99.74	99.6	0.13	0.13	0.13
		Fusarium culmorumeET	NRRL 25475	GCA_013618375.1	Host: Barley	#VALUE!	36563646	48.3	12370	2.79	488.76	99.47	99.34	0.13	0.4	0.13
		Fusarium graminearum	NRRL 31084	GCA_000240135.3	Wheat kernels	#VALUE!	36458046	48.33	12207	2.83	496.96	99.47	99.34	0.13	0.13	0.4
		Fusarium longipesNT	NRRL 20695	GCA_003012285.1	Soil	#VALUE!	35314544	48.2	11945	2.78	495.26	99.34	99.21	0.13	0.66	0
		Fusarium poaeET	NRRL 26941	GCA_013623615.1	Host: Barley	#VALUE!	37750485	47.8	13198	2.72	474.44	99.21	99.08	0.13	0.4	0.4
		Fusarium praegraminearumeT	NRRL 39664	GCA_002093855.1	Host: Maize	#VALUE!	35314756	48.54	11836	2.77	497.83	99.74	99.6	0.13	0	0.26
		Fusarium sambucinum*	NRRL 13708	GCA_014899025.1	Host: Solanum tuberosum	#VALUE!	37499189	47.8	12914	2.79	489.64	99.47	99.21	0.26	0.4	0.13
	Fusarium torreyae species complex	Fusarium continuumeT	NRRL 66286	GCA_013184455.1	Host: Zanthoxylum bungeanum	#VALUE!	38094324	49.3	11800	2.79	485.21	99.21	99.08	0.13	0.4	0.4
		Fusarium torreyae	NRRL 54149	GCA_014824505.1	Host: Torreya sp.	#VALUE!	35989036	49.91	11374	2.82	485.76	99.74	99.6	0.13	0.26	0
		Fusarium zanthoxylieT	NRRL 66285	GCA_013623745.1	Host: Zanthoxylum bungeanum	#VALUE!	40855407	49.29	12547	2.78	482.18	99.74	99.34	0.4	0.26	0
	Fusarium tricinctum species complex	Fusarium torulosum	NRRL 22747	GCA_013623875.1	Host: Hordeum vulgare	#VALUE!	41267772	48.23	13403	2.76	485.24	99.6	99.34	0.26	0.26	0.13
		Fusarium tricinctumeET	NRRL 25481	GCA_012977725.1	Host: Triticum aestivum	#VALUE!	41025305	48.69	13842	2.82	491.1	100	99.74	0.26	0	0
	Otros	Fusarium nurragi	NRRL 36452	GCA_012977755.1	Soil	#VALUE!	35480406	49.69	11498	2.77	494.73	100	99.87	0.13	0	0
Cyanonectria		Cyanonectria buxi	NRRL 36148	GCA_014899095.1	Host: Buxus sp.	#VALUE!	35238955	52.18	11400	2.82	483.58	97.89	97.63	0.26	1.72	0.4
		Cyanonectria cyanostoma*eET	NRRL 53998	GCA_014824385.1	Host: Buxus sempervirens L.	#VALUE!	38352355	52.04	12139	2.79	480.94	98.81	98.15	0.66	0.79	0.4
Neocosmospora		Neocosmospora falciformis	NRRL 43529	GCA_013363125.1	Host: Homo sapiens	#VALUE!	48199831	52.24	16347	2.87	471.36	98.15	98.02	0.13	1.19	0.66
		Neocosmospora ambrosia	NRRL 20438	GCA_003947045.1	Host: Camellia sinensis	#VALUE!	49042336	51.1	16444	2.9	486.75	99.47	98.94	0.53	0.13	0.4
		Neocosmospora illudens	NRRL 22090	GCA_013623515.1	Host: Beilschmiedia tawa	#VALUE!	40316279	52.9	13116	2.76	470.65	97.76	97.36	0.4	1.19	1.06
		Neocosmospora phaseoli	NRRL 31156	GCA_001680515.1	Soil	#VALUE!	50534409	51.3	16180	2.88	484.19	94.6	94.2	0.4	2.8	2.6
		Neocosmospora pisieET	NRRL 45880	GCF_000151355.1	pea	#VALUE!	51286497	50.79	16533	2.95	489.06	100	99.21	0.79	0	0
		Neocosmospora oligoseptataeT	NRRL 62579	GCA_003946995.1	free living	#VALUE!	48659138	51.28	16887	3.02	458.75	96.97	96.31	0.66	1.98	1.06
		Neocosmospora vasinfecta*eET	NRRL 22166	GCA_006518225.1	Soil	#VALUE!	54037528	51.6	17343	2.83	450.91	98.42	97.63	0.79	1.19	0.4
		Neocosmospora duplosperma	NRRL 62584	GCA_003946985.1	free living	#VALUE!	47520037	50.94	15710	2.87	482.37	99.6	99.21	0.4	0.26	0.13
		Neocosmospora phaesoli	NRRL 31041	GCA_013363175.1	Host: Glycine max	#VALUE!	45367990	53.1	14567	2.78	464.4	97.49	97.23	0.26	0.66	1.85
Albonectria		Albonectria albosuccinea	NRRL 20459	GCA_012931995.1	Tree	#VALUE!	50867201	51.78	17223	2.81	466.95	98.94	97.36	1.58	0.79	0.26
		Albonectria rigidiuscula*	NRRL 13412	GCA_013266205.1	Host: Coffea sp.	#VALUE!	53686487	51.79	18732	2.81	471.18	97.1	95.91	1.19	2.11	0.79
Setofusarium		Setofusarium setosum*ET	NRRL 36526	GCA_013623625.1	Tree	#VALUE!	46212637	52.36	15968	2.81	469.01	96.44	94.85	1.58	2.11	1.45
Geejayessia		Geejayessia atrofusca	NRRL 22316	GCA_017140175.1	Host: Staphylea trifolia	#VALUE!	32054995	51.21	10214	2.82	497.98	99.87	99.34	0.53	0.13	0
		Geejayessia cicatricum*	NRRL 54954	GCA_021730345.1	Missing	Missing	36850636	51	11832	2.74	474.97	96.97	96.97	0	1.98	1.06
		Geejayessia zealandica	NRRL 22465	GCA_013266195.1	Missing	#VALUE!	33536579	52.57	10796	2.77	486.22	98.94	98.81	0.13	0.53	0.53
Nothofusarium		Nothofusarium devonianum*T	NRRL 22134	GCA_017140155.1	Host: Ruscus aculeatus	#VALUE!	32968512	52.7	10396	2.79	490.98	99.21	98.94	0.26	0.53	0.26
Luteonectria		Luteonectria albida*eT	NRRL 22152	GCA_013618265.1	woody stem bark	#VALUE!	36878855	55.2	13739	2.68	434.56	93.4	93.14	0.26	4.35	2.24
		Luteonectria nematophilaHT	NRRL 54600	GCA_013623595.1	Soil with roots of Hedera helix	#VALUE!	52519516	53.31	17085	2.84	459.36	97.76	96.7	1.06	1.32	0.92
Rectifusarium		Rectifusarium robinianumT	NRRL 25729	GCA_013623725.1	Host: Robinia pseudoacacia	#VALUE!	36526469	51.59	10665	2.83	500.53	99.6	98.81	0.79	0.13	0.26
Bisifusarium		Bisifusarium dimerum*	NRRL 20691	GCA_013623525.1	soap	#VALUE!	37608502	48.6	11844	2.8	492.43	99.6	99.34	0.26	0.4	0
		Bisifusarium domesticum	NRRL 29976	GCA_013618395.1	Swiss Raclette cheese	#VALUE!	32578673	48.86	9711	2.81	494.82	99.47	99.21	0.26	0.4	0.13
		Bisifusarium penzigii	NRRL 20711	GCA_013623535.1	Host: Homo sapiens	#VALUE!	36309415	48.81	11493	2.85	498.46	99.47	98.94	0.53	0.26	0.26
Neonectria		Neonectria ditissima	CBS 226.31	GCA_019137815.1	Host: Fagus sylvatica	#VALUE!	43530616	52.2	13300	2.92	488.59	99.47	98.68	0.79	0.26	0.26
		Neonectria coccinea	NRRL 20485	GCA_013757005.1	Host: Fagus sylvatica	#VALUE!	39591264	53.6	12688	2.86	475.6	98.42	97.63	0.79	1.06	0.53
Rugonectria		Rugonectria rugulosa	CBS 126565	GCA_023509875.1	dead wood	#VALUE!	46955649	51.3	14108	2.92	493.82	99.34	98.81	0.53	0.4	0.26
*Type species of the genus, TType isolate, eTex-Type isolate, ETEpitype isolate, eETex-Epitype isolate, HTHolotype isolate, NTNeotype isolate, eNTNeotype isolate, LTLectotype isolate.

## Sheet: Table S2
Table S2. Statistics of single-copy ortholog (SCO) gene trees of the Terminal Fusarium Clade.
ID of SCOs	Iqtree								Raxml-NG
	Mafft				Muscle				Mafft					Muscle
	Model	ML -lnL	RFa	dvmcb	Model	ML -lnL	RFa	dvmcb	Model	ML -lnL	bootstrap*	RFa	dvmcb	Model	ML -lnL	Bootstrap*	RFa	dvmcb
OG0002403	GTR+F+I+R4	-20798.2	50	0.0873	GTR+F+I+R4	-21007.1	46	0.0812	GTR+F+I+G4	-20798.9	600	50	0.089	GTR+F+I+G4	-21006.9	1000	44	0.0829
OG0002404	GTR+F+I+R4	-28851.5	52	0.0649	GTR+F+I+R4	-29101.2	46	0.0649	GTR+F+I+G4	-28831.4	350	50	0.0654	GTR+F+I+G4	-29079.9	500	48	0.0657
OG0002405	TVM+F+I+G4	-18754.1	38	0.1287	TVM+F+I+G4	-18778.3	40	0.1399	GTR+F+I+G4	-18723.5	400	38	0.1307	GTR+F+I+G4	-18755.8	450	38	0.1318
OG0002406	TIM2+F+I+R4	-18826	40	0.1127	TIM2+F+I+R4	-18994	38	0.1005	HKY+F+I+G4	-18835.8	200	40	0.1087	GTR+F+I+G4	-18997.5	600	38	0.0989
OG0002407	TIM2+F+I+R4	-13098.1	36	0.0435	TIM2+F+I+G4	-13101.8	36	0.0433	GTR+F+I+G4	-13070.5	250	34	0.044	GTR+F+I+G4	-13082	300	34	0.0441
OG0002408	TIM3+F+I+G4	-3470.28	90	0.0641	TIM3+F+I+G4	-3458.38	92	0.0657	GTR+F+I+G4	-3440.88	1000	90	0.0686	GTR+F+I+G4	-3441.17	1000	90	0.0719
OG0002409	TIM+F+I+R3	-14284	44	0.0313	TIM+F+I+R3	-14297.6	42	0.0322	GTR+F+I+G4	-14287.5	250	44	0.0313	GTR+F+I+G4	-14290.5	250	44	0.0316
OG0002411	GTR+F+I+R4	-41603.9	18	0.1276	GTR+F+I+R4	-42034.9	16	0.1296	GTR+F+I+G4	-41637.5	200	18	0.1218	GTR+F+I+G4	-42069.4	650	16	0.1246
OG0002412	GTR+F+I+R4	-24376	16	0.1146	TIM+F+I+R4	-24413.9	16	0.1118	GTR+F+I+G4	-24398.2	150	16	0.1164	GTR+F+I+G4	-24385.6	200	16	0.1142
OG0002414	TN+F+I+R4	-49301.9	24	0.0488	TN+F+I+R4	-49315	24	0.0488	GTR+F+I+G4	-49323.8	150	24	0.0479	GTR+F+I+G4	-49334.5	200	24	0.0478
OG0002415	GTR+F+I+R5	-57061.6	22	0.1195	GTR+F+I+R5	-57438.4	22	0.1179	GTR+F+I+G4	-57109.3	200	22	0.1175	GTR+F+I+G4	-57481.9	250	22	0.1153
OG0002416	GTR+F+I+R4	-35317.2	18	0.1069	GTR+F+I+R4	-35386.3	18	0.1073	GTR+F+I+G4	-35329.8	250	16	0.1048	GTR+F+I+G4	-35399.5	300	16	0.105
OG0002417	TIM2+F+I+R4	-18375.1	30	0.0806	TIM2+F+I+R4	-18460.1	28	0.0846	GTR+F+I+G4	-18380	250	30	0.0809	GTR+F+I+G4	-18460.7	150	28	0.0849
OG0002418	GTR+F+I+R5	-111354	16	0.1034	GTR+F+I+R5	-111816	16	0.104	GTR+F+I+G4	-111603	150	16	0.1026	GTR+F+I+G4	-112120	150	16	0.1029
OG0002419	GTR+F+I+R4	-49408.7	16	0.1317	GTR+F+I+R4	-49611.2	18	0.1324	GTR+F+I+G4	-49454.5	200	20	0.131	GTR+F+I+G4	-49660.8	400	20	0.1303
OG0002420	TN+F+I+R3	-12667.6	38	0.0667	TN+F+I+R3	-12693.4	34	0.0671	GTR+F+I+G4	-12644.7	1000	38	0.0645	GTR+F+I+G4	-12687.7	1000	34	0.0649
OG0002421	TN+F+I+R4	-34426.8	40	0.0219	TN+F+I+R4	-34433.9	40	0.0219	GTR+F+I+G4	-34406.6	900	40	0.0225	GTR+F+I+G4	-34411.9	1000	40	0.0225
OG0002422	GTR+F+I+R5	-60165.3	8	0.1312	GTR+F+I+R5	-60198.4	8	0.131	GTR+F+I+G4	-60205.9	100	8	0.1296	GTR+F+I+G4	-60234.8	100	8	0.1293
OG0002423	TIM2+F+I+R4	-31785.2	28	0.0456	TIM2+F+I+R4	-31979.1	30	0.0461	GTR+F+I+G4	-31772.2	250	30	0.0464	GTR+F+I+G4	-31968.5	250	30	0.0468
OG0002424	TIM3+F+I+R3	-13691.4	56	0.051	TIM3+F+I+G4	-13692.7	52	0.0499	GTR+F+I+G4	-13668.7	450	54	0.0497	GTR+F+I+G4	-13676.4	450	54	0.0501
OG0002425	TIM2+F+G4	-3812.1	68	0.0469	TIM2+F+G4	-3798.03	54	0.0473	GTR+F+I+G4	-3791.03	700	72	0.0426	GTR+F+I+G4	-3791.05	1000	66	0.0436
OG0002426	GTR+F+I+R4	-43238.7	20	0.0938	GTR+F+I+R4	-43256.3	20	0.0942	GTR+F+I+G4	-43262.3	450	20	0.0925	GTR+F+I+G4	-43275.3	300	20	0.0931
OG0002427	TN+F+I+G4	-3692.66	68	0.0694	TN+F+I+R2	-3766.94	68	0.0862	GTR+F+I+G4	-3682.06	900	68	0.0893	GTR+F+I+G4	-3756.9	1000	70	0.0818
OG0002429	TIM2+F+I+R4	-34072.6	30	0.0858	TIM2+F+I+R4	-34476.4	30	0.0826	GTR+F+I+G4	-34086.6	400	30	0.0849	GTR+F+I+G4	-34497.2	400	30	0.0814
OG0002431	GTR+F+I+R5	-28171	30	0.072	GTR+F+I+R4	-28181.8	26	0.0969	GTR+F+I+G4	-28172.7	250	34	0.065	GTR+F+I+G4	-28182.1	250	34	0.0666
OG0002432	GTR+F+I+R5	-60096.3	14	0.1438	GTR+F+I+R4	-60162.3	14	0.1434	GTR+F+I+G4	-60127.2	150	14	0.1399	GTR+F+I+G4	-60162.3	100	14	0.1397
OG0002434	GTR+F+I+R4	-26582.1	22	0.1431	GTR+F+I+R4	-26883.8	24	0.139	GTR+F+I+G4	-26574.4	300	24	0.1439	GTR+F+I+G4	-26874.7	150	24	0.1334
OG0002435	TN+F+I+R4	-27931.4	32	0.0985	TN+F+I+R4	-28057.4	32	0.102	GTR+F+I+G4	-27931.8	850	32	0.1027	GTR+F+I+G4	-28055	950	32	0.1039
OG0002436	SYM+I+R3	-22694.5	30	0.1223	SYM+I+R3	-22702.9	30	0.1223	GTR+F+I+G4	-22675.8	100	30	0.1218	GTR+F+I+G4	-22683.3	100	30	0.1215
OG0002437	TIM2+F+I+G4	-12118.8	38	0.0807	GTR+F+I+G4	-12108.7	38	0.0808	GTR+F+I+G4	-12096.6	450	38	0.0803	GTR+F+I+G4	-12101.4	450	38	0.0807
OG0002438	TIM2+F+I+G4	-9411.62	42	0.152	TIM2+F+I+G4	-9416.6	42	0.1522	GTR+F+I+G4	-9392.97	300	42	0.1611	GTR+F+I+G4	-9396.99	300	42	0.1621
OG0002439	TIM2+F+I+R3	-12935.3	38	0.067	TIM2+F+I+R3	-12946.6	38	0.067	GTR+F+I+G4	-12926.5	500	42	0.0689	GTR+F+I+G4	-12926.4	350	42	0.069
OG0002440	HKY+F+I+G4	-3781.72	86	0.0833	HKY+F+I+G4	-3795.86	86	0.0834	HKY+F+I+G4	-3760.08	1000	92	0.0772	HKY+F+I+G4	-3760.39	1000	92	0.0786
OG0002441	GTR+F+I+G4	-9368.33	72	0.0516	GTR+F+I+G4	-9374.77	54	0.0501	GTR+F+I+G4	-9327.24	1000	72	0.0693	GTR+F+I+G4	-9355.86	500	66	0.0505
OG0002443	TIM+F+I+R4	-23051.1	36	0.0954	TIM+F+I+R4	-23315.5	32	0.1415	GTR+F+I+G4	-23058.2	1000	36	0.0973	GTR+F+I+G4	-23325.9	350	38	0.1321
OG0002444	TIM3+F+I+G4	-14855.7	42	0.0439	TIM3+F+I+G4	-14947.6	44	0.0448	GTR+F+I+G4	-14844.9	650	42	0.0436	GTR+F+I+G4	-14929	450	44	0.0444
OG0002445	TIM3+F+I+R3	-13125.2	24	0.103	TIM3+F+I+R3	-13161.1	32	0.1258	GTR+F+I+G4	-13123.8	150	24	0.1103	GTR+F+I+G4	-13155.1	200	34	0.1349
OG0002446	TIM+F+I+G4	-5528.27	72	0.1466	TIM+F+I+G4	-5665.75	70	0.1525	GTR+F+I+G4	-5508.24	1000	72	0.1488	GTR+F+I+G4	-5640.55	950	70	0.1549
OG0002447	TN+F+I+G4	-3844.38	58	0.054	TN+F+I+G4	-3895.18	56	0.0536	GTR+F+I+G4	-3832.92	1000	72	0.0994	GTR+F+I+G4	-3841.98	650	70	0.1
OG0002448	GTR+F+I+R4	-39473.8	26	0.0867	GTR+F+I+R5	-39532.4	24	0.0878	GTR+F+I+G4	-39476.7	300	24	0.0859	GTR+F+I+G4	-39550.3	150	26	0.0955
OG0002449	GTR+F+I+G4	-27217.9	28	0.0711	GTR+F+I+R3	-27260.2	26	0.068	GTR+F+I+G4	-27196.7	450	28	0.0731	GTR+F+I+G4	-27240.2	400	26	0.0693
OG0002451	TNe+I+R3	-2817.84	106	0.0313	TNe+I+R2	-2987.71	108	0.0241	GTR+F+I+G4	-2802.28	500	112	0.0318	GTR+F+I+G4	-2959.72	550	110	0.0329
OG0002452	TVM+F+I+R3	-22321	30	0.0765	TVM+F+I+R3	-22331.6	30	0.0764	GTR+F+I+G4	-22300.7	400	32	0.0738	GTR+F+I+G4	-22311.1	350	32	0.0738
OG0002453	TIM2+F+I+G4	-7025.44	60	0.045	TIM2+F+I+G4	-7056.16	58	0.0458	GTR+F+I+G4	-7015.21	800	60	0.0663	GTR+F+I+G4	-7044.32	650	60	0.0673
OG0002454	GTR+F+I+R4	-46914.6	30	0.1201	GTR+F+I+R4	-47095.1	30	0.1221	GTR+F+I+G4	-46886.6	350	30	0.1176	GTR+F+I+G4	-47070.5	200	30	0.1196
OG0002455	TPM3u+F+I+G4	-10816.2	38	0.1163	TPM3u+F+I+G4	-10790.9	40	0.1154	GTR+F+I+G4	-10791.7	200	40	0.1177	GTR+F+I+G4	-10785.7	200	40	0.1155
OG0002456	TIM2+F+I+R4	-31249.7	18	0.1131	TIM2+F+I+R4	-31358.6	18	0.1105	GTR+F+I+G4	-31280.1	150	18	0.1023	GTR+F+I+G4	-31397.9	150	18	0.0997
OG0002458	GTR+F+I+R4	-24616.7	38	0.1459	GTR+F+I+R4	-24613.9	38	0.1472	GTR+F+I+G4	-24600.8	500	36	0.1528	GTR+F+I+G4	-24610.8	850	36	0.1559
OG0002460	TIM2+F+I+G4	-10324.6	36	0.1336	TIM2+F+I+G4	-10302.1	38	0.1395	GTR+F+I+G4	-10311.7	350	34	0.1371	GTR+F+I+G4	-10288.3	450	40	0.1292
OG0002461	GTR+F+I+R4	-21617	38	0.0991	GTR+F+I+R4	-21971.3	38	0.1014	GTR+F+I+G4	-21612.1	1000	36	0.0801	GTR+F+I+G4	-21968.3	1000	36	0.1004
OG0002462	GTR+F+I+R4	-30193.9	32	0.1278	GTR+F+I+R4	-30185.3	30	0.128	GTR+F+I+G4	-30199	150	32	0.1245	GTR+F+I+G4	-30194.1	150	32	0.1247
OG0002464	GTR+F+I+R3	-30922.9	28	0.1351	GTR+F+I+R4	-32439.1	36	0.1281	GTR+F+I+G4	-30928	300	28	0.1312	GTR+F+I+G4	-32443.4	300	40	0.1222
OG0002465	TIM3+F+I+R3	-18206.5	36	0.1022	TIM3+F+I+R3	-18206.5	36	0.1022	GTR+F+I+G4	-18202.9	250	36	0.1002	GTR+F+I+G4	-18202.9	300	36	0.0999
OG0002467	K2P+G4	-1884.95	94	0.0375	K2P+G4	-1897.24	94	0.0417	GTR+F+I+G4	-1842.95	1000	88	0.0411	GTR+F+I+G4	-1835.54	1000	96	0.0422
OG0002468	GTR+F+I+R4	-38710.5	12	0.1903	GTR+F+I+R4	-39176.2	12	0.1925	GTR+F+I+G4	-38723.7	150	14	0.1824	GTR+F+I+G4	-39180	350	12	0.1885
OG0002469	GTR+F+I+R3	-21150.2	42	0.1064	GTR+F+I+R3	-21170.8	42	0.1065	GTR+F+I+G4	-21167.4	1000	40	0.0996	GTR+F+I+G4	-21167.4	350	40	0.0996
OG0002471	TN+F+I+G4	-16618.8	44	0.0631	TN+F+I+G4	-16619.2	44	0.0631	GTR+F+I+G4	-16609.9	650	44	0.0641	GTR+F+I+G4	-16613.5	600	42	0.0642
OG0002472	GTR+F+I+G4	-14676.1	38	0.0491	GTR+F+I+G4	-14691.2	38	0.0478	GTR+F+I+G4	-14659.7	450	38	0.0508	GTR+F+I+G4	-14679.2	400	38	0.0496
OG0002474	GTR+F+I+R4	-30260.3	36	0.0691	GTR+F+I+R4	-30365.9	40	0.0636	GTR+F+I+G4	-30282	200	36	0.0663	GTR+F+I+G4	-30377.5	500	36	0.066
OG0002475	TIM2+F+I+R3	-5847.22	50	0.0882	TIM2+F+I+R3	-6027.54	48	0.1031	GTR+F+I+G4	-5841.91	600	54	0.0886	GTR+F+I+G4	-6011.86	1000	46	0.1058
OG0002476	GTR+F+I+R4	-75831.7	24	0.0601	GTR+F+I+R4	-76088.7	24	0.0596	GTR+F+I+G4	-75864.8	100	24	0.0587	GTR+F+I+G4	-76130.1	100	24	0.0595
OG0002477	GTR+F+I+R4	-33742	26	0.1919	GTR+F+I+R4	-33939.1	26	0.2173	GTR+F+I+G4	-33750.2	200	26	0.1909	GTR+F+I+G4	-33944.9	150	24	0.2158
OG0002478	GTR+F+I+R5	-55963.7	20	0.1342	GTR+F+I+R5	-56462.3	18	0.1331	GTR+F+I+G4	-56041.8	100	18	0.1282	GTR+F+I+G4	-56535.9	200	18	0.1287
OG0002479	GTR+F+I+R4	-26193.9	44	0.1626	GTR+F+I+R4	-26168	44	0.1649	GTR+F+I+G4	-26177.2	450	44	0.1704	GTR+F+I+G4	-26146.4	700	44	0.1718
OG0002480	GTR+F+I+R4	-51881.4	14	0.1258	GTR+F+I+R4	-51965.5	14	0.127	GTR+F+I+G4	-51927.3	300	14	0.1225	GTR+F+I+G4	-52010.3	150	14	0.1237
OG0002481	TN+F+I+G4	-2929.45	100	0.0969	TN+F+I+G4	-2938.64	98	0.0969	GTR+F+I+G4	-2900.22	650	98	0.1015	GTR+F+I+G4	-2906.69	600	98	0.1029
OG0002482	GTR+F+I+R4	-13899.1	36	0.1112	GTR+F+I+R3	-13892.4	36	0.1031	GTR+F+I+G4	-13910.8	350	36	0.1145	GTR+F+I+G4	-13909.7	250	36	0.1182
OG0002483	TPM2u+F+G4	-2450.7	112	0.1007	TNe+I+G4	-2716.39	122	0.1514	GTR+F+G4	-2415.55	1000	112	0.1024	GTR+F+I+G4	-2652.93	1000	126	0.1623
OG0002485	TIM3+F+I+R3	-17300.8	38	0.1216	TIM3+F+I+R3	-17270.5	38	0.1215	GTR+F+I+G4	-17290	400	38	0.1221	GTR+F+I+G4	-17270	450	38	0.1221
OG0002486	GTR+F+I+R4	-58425.1	14	0.1501	GTR+F+I+R4	-58729.7	14	0.149	GTR+F+I+G4	-58472.2	100	14	0.1436	GTR+F+I+G4	-58774.2	100	14	0.1425
OG0002487	TPM2u+F+I+G4	-4672.91	62	0.1111	TPM2u+F+I+G4	-4690.92	60	0.1062	HKY+F+I+G4	-4652.75	950	62	0.1066	GTR+F+I+G4	-4652.94	800	60	0.1004
OG0002488	TIM2+F+I+R4	-23340.1	42	0.0339	TIM2+F+I+R4	-23422.4	42	0.0338	GTR+F+I+G4	-23364.4	200	42	0.0341	GTR+F+I+G4	-23407.9	300	40	0.0384
OG0002489	TIM2+F+I+G4	-18736.8	32	0.1702	TIM2+F+I+G4	-19818.7	26	0.2136	GTR+F+I+G4	-18713.1	750	32	0.1728	GTR+F+I+G4	-19790.9	200	26	0.2145
OG0002490	TIM+F+I+R3	-17652.9	44	0.078	TIM3+F+I+R3	-17702.6	44	0.0775	GTR+F+I+G4	-17650.3	550	44	0.0768	GTR+F+I+G4	-17686.1	400	44	0.0766
OG0002491	TIM+F+I+R3	-14091	42	0.1701	TIM+F+I+R3	-14616.1	42	0.1652	GTR+F+I+G4	-14069.6	1000	42	0.1702	GTR+F+I+G4	-14605.5	1000	42	0.1672
OG0002492	TIM2+F+I+G4	-8764.27	54	0.0994	TIM2+F+I+G4	-8821.15	52	0.0991	GTR+F+I+G4	-8756.6	400	52	0.1022	GTR+F+I+G4	-8796.36	550	52	0.1017
OG0002493	TIM3+F+I+R3	-14389.7	40	0.0807	TIM3+F+I+R3	-14496	42	0.0794	GTR+F+I+G4	-14383.4	350	38	0.0798	GTR+F+I+G4	-14489.9	550	40	0.0665
OG0002494	TVM+F+I+R4	-18734.7	34	0.1316	TVM+F+I+R4	-18739.7	34	0.1316	GTR+F+I+G4	-18726.4	250	34	0.1272	GTR+F+I+G4	-18726.4	300	34	0.1271
OG0002495	TIM+F+I+R3	-13602.9	34	0.0662	TIM+F+I+R3	-13609.9	36	0.0662	GTR+F+I+G4	-13596.4	1000	34	0.065	GTR+F+I+G4	-13599.3	650	30	0.0666
OG0002496	GTR+F+I+R5	-18580.2	28	0.0779	GTR+F+I+R5	-18585.1	26	0.0793	GTR+F+I+G4	-18588	250	28	0.076	GTR+F+I+G4	-18590.3	250	26	0.0778
OG0002497	GTR+F+I+R4	-40026.5	24	0.0839	GTR+F+I+R4	-40130.1	24	0.0846	GTR+F+I+G4	-40063.7	350	22	0.0956	GTR+F+I+G4	-40166.3	200	24	0.0834
OG0002499	TIM2+F+I+G4	-3199.06	86	0.045	TIM2+F+I+G4	-3160.73	72	0.0354	GTR+F+I+G4	-3175.44	1000	80	0.0465	GTR+F+I+G4	-3140.58	1000	74	0.0355
OG0002500	TNe+G4	-1967.6	84	0.0335	TNe+G4	-1982.12	80	0.0346	GTR+F+I+G4	-1942.69	800	80	0.0331	GTR+F+I+G4	-1955.96	1000	82	0.0358
OG0002501	TN+F+G4	-4183.51	70	0.0973	TN+F+I+G4	-4351.8	70	0.1243	GTR+F+I+G4	-4150.3	1000	72	0.1007	GTR+F+I+G4	-4341.61	1000	70	0.1323
OG0002502	TIM2+F+I+R4	-21251.7	30	0.0474	TIM2+F+I+R4	-21316.5	26	0.0421	GTR+F+I+G4	-21261.4	650	30	0.049	GTR+F+I+G4	-21312.3	350	26	0.042
OG0002503	TIM2+F+I+R4	-27951.1	30	0.1304	TIM2+F+I+R4	-28132	28	0.1324	GTR+F+I+G4	-27958	300	30	0.1249	GTR+F+I+G4	-28138	550	28	0.1283
OG0002504	GTR+F+I+G4	-8522.73	46	0.0826	TIM+F+I+G4	-8536.39	46	0.0809	GTR+F+I+G4	-8520.27	1000	46	0.0821	GTR+F+I+G4	-8520.28	750	46	0.0824
OG0002505	GTR+F+I+R4	-16046.2	24	0.0987	GTR+F+I+R4	-16056.3	24	0.0994	GTR+F+I+G4	-16053.4	550	26	0.098	GTR+F+I+G4	-16063.6	900	26	0.0988
OG0002506	TIM2+F+I+R4	-22982.7	32	0.0546	TIM2+F+I+R4	-23003.5	32	0.0541	GTR+F+I+G4	-22988	250	30	0.0544	GTR+F+I+G4	-23003.2	400	30	0.0538
OG0002508	TIM2+F+I+G4	-17659.6	28	0.0956	TIM2+F+I+G4	-17735.8	28	0.0919	GTR+F+I+G4	-17634	250	28	0.0937	GTR+F+I+G4	-17713.3	200	28	0.0904
OG0002510	TIM2+F+I+G4	-7053.26	72	0.0931	TIM+F+I+G4	-7382.24	72	0.0746	GTR+F+I+G4	-7017.81	1000	72	0.0988	GTR+F+I+G4	-7306.83	1000	70	0.0794
OG0002511	TIM2+F+R5	-37372.6	28	0.1737	TIM2+F+I+R4	-37846.7	24	0.17	GTR+F+I+G4	-37376.2	350	28	0.1721	GTR+F+I+G4	-37811.5	300	24	0.1679
OG0002512	GTR+F+I+R5	-30244.2	24	0.1371	GTR+F+I+R5	-30382.8	20	0.139	GTR+F+I+G4	-30247	100	24	0.138	GTR+F+I+G4	-30385.5	150	18	0.1407
OG0002513	TIM2+F+I+R4	-22201.1	28	0.1058	TIM2+F+I+R4	-22254.7	30	0.1159	GTR+F+I+G4	-22201.6	550	30	0.1044	GTR+F+I+G4	-22231.5	400	30	0.1111
OG0002515	TNe+I+G4	-3956.53	62	0.0863	TIM3e+I+G4	-3954.57	70	0.0973	GTR+F+I+G4	-3944.15	700	70	0.1023	GTR+F+I+G4	-3935.28	1000	74	0.1018
OG0002516	TPM3+I+G4	-4925.3	74	0.0545	TPM3+I+G4	-4914.82	68	0.0577	HKY+F+I+G4	-4913.71	650	72	0.0559	HKY+F+I+G4	-4895.8	600	72	0.0567
OG0002517	TIM2+F+I+R4	-51439.9	28	0.1073	TIM2+F+I+R4	-51562.7	28	0.1058	GTR+F+I+G4	-51470.2	200	30	0.1092	GTR+F+I+G4	-51586.1	250	30	0.1076
OG0002518	GTR+F+I+R4	-35229.2	24	0.1208	GTR+F+I+R4	-35300.9	26	0.1132	GTR+F+I+G4	-35272.2	400	20	0.1187	GTR+F+I+G4	-35337.8	300	22	0.1091
OG0002519	TVM+F+I+R4	-28484	28	0.1194	GTR+F+I+R4	-28450	28	0.1159	GTR+F+I+G4	-28493.8	250	26	0.1202	GTR+F+I+G4	-28461.2	350	28	0.1168
OG0002520	TN+F+I+G4	-7411.6	56	0.0774	TN+F+I+G4	-7539.06	58	0.0744	GTR+F+I+G4	-7386.96	1000	56	0.079	GTR+F+I+G4	-7519.16	1000	58	0.0753
OG0002521	TN+F+I+R3	-13189.3	46	0.0776	TN+F+I+R3	-13253.2	46	0.0774	GTR+F+I+G4	-13164.4	700	46	0.0753	GTR+F+I+G4	-13169	950	48	0.0827
OG0002522	GTR+F+I+R4	-21630.3	28	0.0924	GTR+F+I+R4	-21613.2	28	0.0919	GTR+F+I+G4	-21628.1	500	28	0.0937	GTR+F+I+G4	-21616.8	500	28	0.0931
OG0002523	TIM2+F+I+R3	-36090.6	22	0.1388	TIM2+F+I+R3	-36184.9	22	0.1391	GTR+F+I+G4	-36108.4	200	22	0.1364	GTR+F+I+G4	-36207.6	150	22	0.1366
OG0002524	GTR+F+I+R4	-44901.8	26	0.1497	GTR+F+I+R4	-45074.3	28	0.14	GTR+F+I+G4	-44933.8	150	26	0.1408	GTR+F+I+G4	-45106.4	350	28	0.1313
OG0002525	GTR+F+I+R4	-17707.7	40	0.0731	GTR+F+I+R4	-17684.7	40	0.0734	GTR+F+I+G4	-17684	300	36	0.0753	GTR+F+I+G4	-17677.5	250	36	0.0752
OG0002526	GTR+F+I+G4	-29121	32	0.0973	GTR+F+I+R5	-29283	30	0.0971	GTR+F+I+G4	-29109.3	250	30	0.0974	GTR+F+I+G4	-29282.6	200	28	0.0981
OG0002528	TIM2+F+I+R4	-17761.7	28	0.124	TIM2+F+I+R4	-17745.5	28	0.1249	GTR+F+I+G4	-17766.5	250	32	0.1061	GTR+F+I+G4	-17747.8	350	32	0.1068
OG0002529	GTR+F+I+R5	-87395.2	22	0.1209	GTR+F+I+R5	-87621.9	22	0.1207	GTR+F+I+G4	-87470.6	150	20	0.1161	GTR+F+I+G4	-87695	200	22	0.1162
OG0002531	TIM2+F+I+G4	-6790.06	64	0.1403	TIM2+F+I+G4	-7111.15	56	0.1374	GTR+F+I+G4	-6786.44	1000	64	0.1414	GTR+F+I+G4	-7101.51	550	58	0.1307
OG0002533	TIM2+F+I+R4	-18507.3	36	0.0618	TIM2+F+I+R4	-18710.4	38	0.068	GTR+F+I+G4	-18521.5	200	36	0.0602	GTR+F+I+G4	-18710.9	300	30	0.0569
OG0002534	TIM+F+I+R3	-8356.45	62	0.0535	TIM+F+I+R3	-8551.13	60	0.043	GTR+F+I+G4	-8336.25	650	62	0.0592	GTR+F+I+G4	-8533.86	750	58	0.0449
OG0002535	GTR+F+I+R4	-17768.5	46	0.0751	GTR+F+I+R4	-18091.4	48	0.0804	GTR+F+I+G4	-17770.3	250	46	0.0733	GTR+F+I+G4	-18067.2	550	50	0.0845
OG0002536	TN+F+I+R3	-7963.87	50	0.0708	TN+F+I+G4	-8203.75	50	0.0573	HKY+F+I+G4	-7969.07	500	50	0.0736	HKY+F+I+G4	-8200.71	400	48	0.0575
OG0002537	TN+F+I+G4	-4606.01	80	0.0416	TNe+I+G4	-4615.76	84	0.038	GTR+F+I+G4	-4580.35	900	86	0.0426	GTR+F+I+G4	-4594.01	1000	88	0.0414
OG0002538	GTR+F+I+R4	-36443.6	26	0.0727	GTR+F+I+R4	-36404.2	30	0.0728	GTR+F+I+G4	-36449.2	100	28	0.0746	GTR+F+I+G4	-36397.5	250	30	0.075
OG0002539	GTR+F+I+R4	-17922.5	44	0.1071	GTR+F+I+R4	-17869	40	0.1099	GTR+F+I+G4	-17908.7	650	42	0.106	GTR+F+I+G4	-17853.7	800	42	0.1111
OG0002540	TIM2e+I+G4	-4239.08	66	0.0589	TIM2e+I+G4	-4242.99	66	0.074	GTR+F+I+G4	-4214.06	800	68	0.0638	GTR+F+I+G4	-4195.79	700	70	0.0841
OG0002541	TIM3+F+I+R3	-10295.1	58	0.3897	TIM3+F+I+R3	-10408.7	60	0.4294	GTR+F+I+G4	-10273.9	650	60	0.4541	GTR+F+I+G4	-10402.6	1000	68	0.5118
OG0002542	GTR+F+I+R3	-18824.2	36	0.185	GTR+F+I+R3	-18831.4	38	0.1864	GTR+F+I+G4	-18830.5	350	36	0.1927	GTR+F+I+G4	-18835.3	550	36	0.1915
OG0002543	GTR+F+I+R4	-30514.2	32	0.1221	GTR+F+I+R4	-30728.7	36	0.1319	GTR+F+I+G4	-30512.7	250	32	0.1202	GTR+F+I+G4	-30726	300	36	0.1297
OG0002544	GTR+F+I+R4	-61068.5	12	0.0991	GTR+F+I+R4	-61115.5	12	0.0994	GTR+F+I+G4	-61155.8	250	14	0.0939	GTR+F+I+G4	-61202.4	200	14	0.0942
OG0002545	TIM3+F+I+R3	-15231.7	32	0.0279	TIM3+F+I+R3	-15248.5	32	0.0279	GTR+F+I+G4	-15227.7	900	32	0.0294	GTR+F+I+G4	-15241.8	400	32	0.0295
OG0002546	GTR+F+I+R4	-74403.4	16	0.108	GTR+F+I+R4	-74446.2	18	0.1071	GTR+F+I+G4	-74442.9	100	16	0.1088	GTR+F+I+G4	-74487.7	100	18	0.1079
OG0002547	TN+F+I+G4	-18122.6	44	0.0907	TIM3+F+I+R4	-18255.1	46	0.0883	GTR+F+I+G4	-18113.3	700	44	0.0915	GTR+F+I+G4	-18238.5	400	44	0.0934
OG0002548	GTR+F+I+R4	-13897.1	38	0.1248	GTR+F+I+R3	-14046.9	40	0.1224	GTR+F+I+G4	-13895	350	36	0.126	GTR+F+I+G4	-14044.1	800	38	0.1275
OG0002549	GTR+F+I+R5	-43722	32	0.0884	GTR+F+I+R4	-43897.6	32	0.087	GTR+F+I+G4	-43748.1	100	30	0.0872	GTR+F+I+G4	-43905.7	100	30	0.0858
OG0002550	GTR+F+I+R5	-52086.6	26	0.1279	GTR+F+I+R5	-52405.7	26	0.1286	GTR+F+I+G4	-52094.5	300	28	0.1224	GTR+F+I+G4	-52424	200	28	0.1236
OG0002552	GTR+F+I+R4	-32803.8	22	0.087	GTR+F+I+R4	-32825.2	22	0.0867	GTR+F+I+G4	-32796.2	250	24	0.0871	GTR+F+I+G4	-32813.5	150	24	0.0867
OG0002553	GTR+F+I+R3	-19308.9	20	0.0806	GTR+F+I+R3	-19315.5	20	0.0806	GTR+F+I+G4	-19318.4	600	20	0.071	GTR+F+I+G4	-19326.8	450	20	0.0712
OG0002554	TIM2+F+I+R4	-39267.4	24	0.0472	GTR+F+I+R4	-39346.2	24	0.047	GTR+F+I+G4	-39279.3	400	24	0.0468	GTR+F+I+G4	-39337.4	200	24	0.0466
OG0002555	GTR+F+R5	-73135.5	20	0.1227	GTR+F+R5	-73377	18	0.1244	GTR+F+I+G4	-73200.2	150	18	0.1184	GTR+F+I+G4	-73448.6	150	18	0.1199
OG0002557	GTR+F+I+R4	-31614.2	30	0.1743	GTR+F+I+R4	-31855.5	30	0.1705	GTR+F+I+G4	-31627.9	150	28	0.1744	GTR+F+I+G4	-31848.7	200	28	0.1702
OG0002558	GTR+F+R5	-38167.1	44	0.1657	GTR+F+R5	-38496.6	40	0.1663	GTR+F+I+G4	-38182.3	450	40	0.1594	GTR+F+I+G4	-38525.1	500	38	0.1609
OG0002559	TN+F+I+G4	-3842.98	64	0.0575	TN+F+I+G4	-3787.82	78	0.0784	GTR+F+I+G4	-3821.96	1000	74	0.0628	GTR+F+I+G4	-3746.03	1000	76	0.0747
OG0002560	GTR+F+I+G4	-8338.52	50	0.0559	GTR+F+I+G4	-8542.32	50	0.0699	GTR+F+I+G4	-8322.51	450	50	0.056	GTR+F+I+G4	-8538.08	900	48	0.07
OG0002561	TVM+F+I+R4	-27308.3	30	0.1007	TVM+F+I+R4	-27412.2	30	0.0995	GTR+F+I+G4	-27304.6	200	30	0.0978	GTR+F+I+G4	-27405.7	150	30	0.0966
OG0002562	GTR+F+I+R4	-47284.6	28	0.1087	GTR+F+I+R4	-47592.7	24	0.1117	GTR+F+I+G4	-47303.5	400	26	0.1056	GTR+F+I+G4	-47617.4	250	24	0.1089
OG0002563	TIM3+F+I+G4	-10490.8	46	0.1143	TIM3+F+I+G4	-10467.4	48	0.1211	GTR+F+I+G4	-10478.5	1000	54	0.1507	GTR+F+I+G4	-10452	1000	54	0.1505
OG0002564	GTR+F+I+R4	-30403.7	48	0.0995	GTR+F+I+R4	-30421.8	48	0.0995	GTR+F+I+G4	-30366	450	48	0.0998	GTR+F+I+G4	-30418	450	46	0.0996
OG0002565	GTR+F+I+R4	-20291.4	28	0.0538	GTR+F+I+R4	-20511.5	28	0.0528	GTR+F+I+G4	-20303.6	550	28	0.0732	GTR+F+I+G4	-20523.6	150	30	0.0543
OG0002566	TIM2+F+I+R4	-13558.3	40	0.0904	TN+F+I+R4	-13567.8	40	0.091	GTR+F+I+G4	-13567.3	600	40	0.0888	GTR+F+I+G4	-13568.7	600	40	0.0892
OG0002567	GTR+F+I+R4	-22951.9	36	0.1226	GTR+F+I+R4	-22960.4	36	0.1446	GTR+F+I+G4	-22925.5	350	34	0.1146	GTR+F+I+G4	-22942.4	250	36	0.1383
OG0002568	TIM+F+R4	-26145.3	40	0.0559	TIM+F+I+R5	-26407.7	44	0.0605	GTR+F+I+G4	-26154.9	350	40	0.058	GTR+F+I+G4	-26420.8	500	42	0.0992
OG0002569	GTR+F+I+R4	-16634.4	34	0.1428	GTR+F+I+R4	-16638.6	34	0.1431	GTR+F+I+G4	-16639	250	34	0.142	GTR+F+I+G4	-16644.2	150	34	0.1433
OG0002570	HKY+F+I+R4	-13931.9	40	0.0889	HKY+F+I+G4	-13978.3	40	0.0848	HKY+F+I+G4	-13916.4	1000	40	0.0898	HKY+F+I+G4	-13964.7	650	40	0.088
OG0002571	TIM2+F+I+R3	-24422.7	24	0.0773	TIM2+F+I+R3	-24437.9	24	0.0777	GTR+F+I+G4	-24411.1	200	28	0.0828	GTR+F+I+G4	-24436.9	200	26	0.0831
OG0002572	TIM2+F+I+G4	-9423.38	50	0.0925	TIM2+F+I+G4	-9536.17	46	0.091	GTR+F+I+G4	-9411.55	450	50	0.0938	GTR+F+I+G4	-9521.58	450	46	0.0918
OG0002574	GTR+F+I+R4	-25311.9	18	0.1253	GTR+F+I+R4	-25371.5	18	0.1242	GTR+F+I+G4	-25310.1	400	18	0.1239	GTR+F+I+G4	-25371.6	200	18	0.1231
OG0002575	TIM2+F+I+R4	-17453.7	24	0.0886	TIM2+F+I+R4	-17574.6	24	0.0889	GTR+F+I+G4	-17416.5	350	24	0.0894	GTR+F+I+G4	-17574.7	400	24	0.0891
OG0002576	TIM3+F+I+G4	-13304	46	0.0783	TIM3+F+I+G4	-13327.3	46	0.0773	GTR+F+I+G4	-13297.7	400	46	0.0793	GTR+F+I+G4	-13315.7	400	46	0.0794
OG0002579	TNe+G4	-3384.47	66	0.0549	TNe+G4	-3394.34	74	0.0539	GTR+F+I+G4	-3362.92	1000	66	0.0542	GTR+F+I+G4	-3376.1	1000	70	0.0536
OG0002580	GTR+F+I+R4	-37650.6	28	0.1219	GTR+F+I+R4	-37757.9	28	0.1211	GTR+F+I+G4	-37640.1	300	30	0.1246	GTR+F+I+G4	-37748.7	200	28	0.123
OG0002581	TIM2+F+I+R3	-7744.7	48	0.0598	TIM2+F+I+R3	-7762.38	48	0.0598	GTR+F+I+G4	-7739.05	1000	54	0.0641	GTR+F+I+G4	-7739.05	800	54	0.0636
OG0002582	GTR+F+I+R4	-44600.6	20	0.1173	GTR+F+I+R4	-44848.9	20	0.1176	GTR+F+I+G4	-44624.7	300	20	0.1123	GTR+F+I+G4	-44858.2	400	20	0.1134
OG0002584	TIM2+F+I+R3	-14540.1	34	0.1067	TIM2+F+I+R3	-14565.4	36	0.1069	GTR+F+I+G4	-14503.8	350	34	0.1117	GTR+F+I+G4	-14537.7	200	34	0.1115
OG0002585	TIM2+F+I+R4	-28386.8	26	0.1254	TIM2+F+I+R4	-28633.4	26	0.1254	GTR+F+I+G4	-28384.3	750	24	0.1269	GTR+F+I+G4	-28628.7	300	26	0.1295
OG0002586	GTR+F+I+R5	-49636.6	22	0.1033	GTR+F+I+R5	-49855.2	22	0.1012	GTR+F+I+G4	-49662.4	350	26	0.1029	GTR+F+I+G4	-49867.5	150	24	0.1041
OG0002588	TIM+F+I+R4	-15181.8	46	0.1266	TIM+F+I+R4	-15234.7	44	0.0924	GTR+F+I+G4	-15164.8	150	46	0.1234	GTR+F+I+G4	-15246.5	250	46	0.1195
OG0002589	TN+F+I+G4	-4726.3	50	0.072	TN+F+I+G4	-4786.65	48	0.0921	GTR+F+I+G4	-4685.83	350	50	0.0764	GTR+F+I+G4	-4770.47	1000	52	0.0974
OG0002590	GTR+F+I+R4	-116509	14	0.142	GTR+F+I+R4	-116541	14	0.1422	GTR+F+I+G4	-116618	100	14	0.1336	GTR+F+I+G4	-116651	100	14	0.1339
OG0002591	GTR+F+I+R3	-21266.4	24	0.1114	GTR+F+I+R3	-21504	24	0.1131	GTR+F+I+G4	-21258.1	400	22	0.1089	GTR+F+I+G4	-21498.4	350	26	0.1061
OG0002592	TIM2+F+I+G4	-4946.87	64	0.062	TIM2+F+I+G4	-4942.23	64	0.0612	GTR+F+I+G4	-4918.09	1000	62	0.0628	GTR+F+I+G4	-4918.92	1000	66	0.062
OG0002594	GTR+F+I+R5	-50296.1	30	0.0904	GTR+F+I+R5	-50561.7	32	0.095	GTR+F+I+G4	-50307.8	150	32	0.085	GTR+F+I+G4	-50575.5	200	32	0.0928
OG0002596	GTR+F+I+R4	-69562.6	20	0.1067	GTR+F+I+R4	-69650.2	20	0.1069	GTR+F+I+G4	-69580.9	400	20	0.1035	GTR+F+I+G4	-69671.3	700	20	0.1035
OG0002597	GTR+F+I+R4	-16788.2	30	0.0754	GTR+F+I+R4	-16767	30	0.0766	GTR+F+I+G4	-16795.5	750	30	0.0738	GTR+F+I+G4	-16775.1	350	30	0.0749
OG0002598	TN+F+I+G4	-10364	42	0.0414	TN+F+I+G4	-10413.5	42	0.0414	GTR+F+I+G4	-10347.9	350	40	0.0399	GTR+F+I+G4	-10347.9	500	40	0.0399
OG0002599	GTR+F+I+R3	-9425.32	48	0.1055	GTR+F+I+R3	-9395.32	46	0.0596	GTR+F+I+G4	-9438.44	450	52	0.109	GTR+F+I+G4	-9408.9	350	50	0.0613
OG0002600	GTR+F+I+R4	-22512.1	38	0.1138	GTR+F+I+R4	-22510.9	38	0.1138	GTR+F+I+G4	-22523.4	200	38	0.1142	GTR+F+I+G4	-22523.4	250	38	0.1136
OG0002602	TIM2+F+I+R4	-28124.2	30	0.1161	TIM2+F+I+R4	-28191.6	32	0.091	GTR+F+I+G4	-28122.1	250	34	0.0856	GTR+F+I+G4	-28189.5	300	34	0.0866
OG0002603	TIM2+F+I+G4	-5026.16	52	0.0787	GTR+F+I+G4	-5021.8	54	0.0796	GTR+F+I+G4	-4992.32	1000	52	0.0798	GTR+F+I+G4	-5009.5	1000	54	0.0807
OG0002604	GTR+F+I+R4	-26727.9	24	0.1044	GTR+F+I+R4	-26764.4	24	0.1032	GTR+F+I+G4	-26734.4	100	22	0.0989	GTR+F+I+G4	-26769.8	100	22	0.0987
OG0002605	TIM2+F+I+G4	-13793.4	32	0.0767	TIM2+F+I+G4	-13811.3	32	0.0772	GTR+F+I+G4	-13787.8	350	34	0.0768	GTR+F+I+G4	-13799.8	200	34	0.0773
OG0002606	TIM+F+I+G4	-6962.02	50	0.0483	TIM+F+I+G4	-6965.86	52	0.0483	GTR+F+I+G4	-6949.3	500	50	0.0524	GTR+F+I+G4	-6949.39	650	50	0.0581
OG0002608	GTR+F+I+R4	-46818.4	24	0.1255	GTR+F+I+R4	-47462.9	24	0.1114	GTR+F+I+G4	-46859.3	350	24	0.1226	GTR+F+I+G4	-47505.2	200	22	0.1094
OG0002609	TVM+F+I+R4	-21051.7	28	0.1209	TVM+F+I+R4	-21072.2	26	0.1167	GTR+F+I+G4	-21053.2	200	28	0.1178	GTR+F+I+G4	-21059.9	200	26	0.112
OG0002610	TIM2+F+I+G4	-14912.3	34	0.0314	TIM2+F+I+G4	-14934.5	32	0.0313	GTR+F+I+G4	-14907.6	200	34	0.0312	GTR+F+I+G4	-14922.5	200	32	0.0311
OG0002611	GTR+F+I+R4	-48719.8	18	0.0811	GTR+F+I+R4	-48706	18	0.0813	GTR+F+I+G4	-48776.9	100	18	0.0788	GTR+F+I+G4	-48765.6	100	18	0.0789
OG0002612	GTR+F+I+R4	-47606.9	16	0.1325	GTR+F+I+R4	-47917.1	16	0.1293	GTR+F+I+G4	-47649.1	100	16	0.131	GTR+F+I+G4	-47962.3	100	16	0.1278
OG0002613	GTR+F+I+R4	-23643.1	38	0.1045	GTR+F+I+R4	-23644.2	36	0.1059	GTR+F+I+G4	-23641.2	350	36	0.1065	GTR+F+I+G4	-23643.8	300	36	0.1079
OG0002614	GTR+F+I+R4	-41758.8	12	0.1248	GTR+F+I+R4	-42112.7	12	0.1235	GTR+F+I+G4	-41775.2	100	12	0.1226	GTR+F+I+G4	-42127.7	150	14	0.1215
OG0002615	GTR+F+I+R5	-97627.5	18	0.1388	GTR+F+R5	-98061.5	20	0.1369	GTR+F+I+G4	-97724.1	100	18	0.1335	GTR+F+I+G4	-98161.3	100	20	0.1319
OG0002616	TIM+F+I+G4	-7688.93	52	0.0391	TIM+F+I+G4	-7675.12	50	0.0391	GTR+F+I+G4	-7671.28	600	50	0.0521	GTR+F+I+G4	-7671.44	550	56	0.0648
OG0002617	K2P+G4	-2842.7	82	0.0565	K2P+G4	-2834.36	80	0.0564	GTR+F+I+G4	-2811.37	1000	82	0.0587	GTR+F+I+G4	-2803.64	1000	80	0.0569
OG0002618	GTR+F+I+R4	-15603.2	36	0.0986	GTR+F+I+R4	-15603.2	36	0.1016	GTR+F+I+G4	-15607.4	150	38	0.0973	GTR+F+I+G4	-15604.9	250	36	0.1003
OG0002619	TIM3+F+I+R4	-18101.7	26	0.1261	TIM3+F+I+R4	-18125.3	26	0.1224	GTR+F+I+G4	-18089.3	250	26	0.1337	GTR+F+I+G4	-18114.7	300	26	0.1302
OG0002620	TN+F+I+R4	-14166.2	28	0.0401	TN+F+I+R4	-14214.1	28	0.0385	GTR+F+I+G4	-14199.3	1000	32	0.0423	GTR+F+I+G4	-14252.8	400	32	0.0407
OG0002621	TIM2e+I+G4	-8046.73	44	0.0582	TIM2e+I+G4	-8042.42	44	0.0581	GTR+F+I+G4	-8033.78	850	42	0.0583	GTR+F+I+G4	-8033.78	1000	42	0.0575
OG0002623	TIM2e+I+R4	-16938	38	0.0749	TIM2+F+I+R4	-16968.6	38	0.0642	GTR+F+I+G4	-16937.4	550	40	0.0759	GTR+F+I+G4	-16965.1	350	40	0.075
OG0002624	GTR+F+I+R4	-9087.79	42	0.0822	GTR+F+I+R3	-9120.71	44	0.0837	GTR+F+I+G4	-9089.14	250	44	0.0951	GTR+F+I+G4	-9103.16	250	42	0.0929
OG0002625	GTR+F+I+R3	-22350.3	22	0.1165	GTR+F+I+R3	-22408.9	24	0.12	GTR+F+I+G4	-22343.1	250	22	0.1133	GTR+F+I+G4	-22403.6	300	24	0.117
OG0002626	GTR+F+I+R4	-23152.8	28	0.0836	GTR+F+I+R4	-23156.9	28	0.1139	GTR+F+I+G4	-23172.1	600	26	0.0817	GTR+F+I+G4	-23178.7	300	24	0.111
OG0002627	GTR+F+I+R4	-96838.1	20	0.1482	GTR+F+I+R4	-97495.6	20	0.1537	GTR+F+I+G4	-96860.7	100	20	0.1462	GTR+F+I+G4	-97515.5	150	20	0.1513
OG0002628	SYM+I+R4	-60574.9	18	0.1181	SYM+I+R5	-60930.7	22	0.1195	GTR+F+I+G4	-60617.9	100	18	0.1131	GTR+F+I+G4	-60989.7	150	20	0.114
OG0002629	TN+F+I+G4	-7583.47	58	0.0587	TN+F+I+G4	-7571.98	60	0.0562	GTR+F+I+G4	-7564.54	550	58	0.0593	GTR+F+I+G4	-7562.2	700	58	0.0593
OG0002631	TN+F+I+G4	-13265.1	32	0.0484	TIM2+F+I+G4	-13629.5	38	0.0622	GTR+F+I+G4	-13255.4	550	36	0.0489	GTR+F+I+G4	-13598.5	350	38	0.0626
OG0002632	TIM2+F+I+R3	-12573.1	50	0.0705	TIM2+F+I+R3	-12650.4	52	0.0713	GTR+F+I+G4	-12576.8	1000	52	0.0692	GTR+F+I+G4	-12657.6	1000	52	0.0678
OG0002633	TIM2+F+I+R4	-25911.3	36	0.0787	TIM2+F+I+R4	-26014.6	28	0.058	GTR+F+I+G4	-25920.6	750	38	0.0797	GTR+F+I+G4	-26027.5	450	30	0.0739
OG0002635	TIM2+F+I+R4	-21595.8	36	0.1302	TIM2+F+I+R4	-21721.6	34	0.1273	GTR+F+I+G4	-21613	300	36	0.1307	GTR+F+I+G4	-21726.9	550	34	0.1282
OG0002636	TIM2+F+I+G4	-11232.2	48	0.0413	TIM2+F+I+G4	-11310.5	48	0.0422	GTR+F+I+G4	-11187	700	52	0.0459	GTR+F+I+G4	-11278	800	54	0.0471
OG0002637	TPM2u+F+I+G4	-7447.88	50	0.1042	TIM2+F+I+G4	-7491.79	48	0.1022	GTR+F+I+G4	-7430.15	550	46	0.1035	GTR+F+I+G4	-7433.37	650	46	0.1038
OG0002638	GTR+F+I+R4	-46501.4	24	0.1213	GTR+F+I+R4	-46550.5	26	0.0903	GTR+F+I+G4	-46512.2	150	22	0.1174	GTR+F+I+G4	-46559.6	300	24	0.0867
OG0002639	GTR+F+I+G4	-19225.2	24	0.106	GTR+F+I+G4	-19503.6	32	0.0784	GTR+F+I+G4	-19218.3	200	30	0.1211	GTR+F+I+G4	-19496.7	300	32	0.0812
OG0002640	GTR+F+I+R4	-111817	18	0.1277	GTR+F+I+R4	-111973	18	0.1279	GTR+F+I+G4	-111926	700	18	0.1239	GTR+F+I+G4	-112084	100	18	0.1242
OG0002641	TIM+F+R4	-24856.5	30	0.116	TIM+F+I+R4	-25459.4	32	0.0932	GTR+F+I+G4	-24859.9	400	32	0.1173	GTR+F+I+G4	-25454.2	250	32	0.0936
OG0002642	TIM+F+I+G4	-10332.8	56	0.0744	GTR+F+I+G4	-10330.8	56	0.0748	GTR+F+I+G4	-10294.2	550	58	0.0742	GTR+F+I+G4	-10317.8	500	58	0.0738
OG0002643	TIM2+F+I+R3	-21472	28	0.0894	TIM2+F+I+R4	-21480.1	30	0.0876	GTR+F+I+G4	-21477.2	250	34	0.0935	GTR+F+I+G4	-21482.3	750	34	0.093
OG0002644	GTR+F+I+R4	-8617.08	42	0.1118	GTR+F+I+R4	-8600.89	38	0.1127	GTR+F+I+G4	-8622.89	1000	42	0.1121	GTR+F+I+G4	-8610.62	600	38	0.1209
OG0002645	TN+F+I+R4	-12582.1	26	0.0737	TN+F+I+R3	-12662.8	28	0.074	GTR+F+I+G4	-12598.3	350	26	0.0798	GTR+F+I+G4	-12668.8	550	32	0.0796
OG0002647	TIM2+F+I+G4	-12323.4	50	0.0926	TIM2+F+I+G4	-12332.8	50	0.0935	GTR+F+I+G4	-12305	750	50	0.1008	GTR+F+I+G4	-12316	450	50	0.1019
OG0002649	GTR+F+I+R4	-72212.8	30	0.1494	GTR+F+I+R4	-72513.2	30	0.1504	GTR+F+I+G4	-72274.6	150	30	0.1479	GTR+F+I+G4	-72572.7	100	30	0.1489
OG0002650	TIM2+F+I+G4	-19533	26	0.1108	TN+F+I+G4	-19840.5	24	0.0977	GTR+F+I+G4	-19524.8	200	26	0.1123	GTR+F+I+G4	-19819.1	350	24	0.099
OG0002651	GTR+F+I+R4	-25043.7	24	0.1236	GTR+F+I+R4	-25309.1	22	0.1201	GTR+F+I+G4	-25062.1	150	26	0.1335	GTR+F+I+G4	-25329.6	300	26	0.1292
OG0002652	TIM+F+I+R4	-50951.9	20	0.0885	TIM+F+I+R4	-50948.2	20	0.0886	GTR+F+I+G4	-50960.3	150	18	0.0891	GTR+F+I+G4	-50956.2	200	18	0.0891
OG0002653	SYM+I+G4	-7124.74	42	0.0497	SYM+I+G4	-7124.15	42	0.0497	GTR+F+I+G4	-7116.57	400	42	0.0526	GTR+F+I+G4	-7116.58	500	42	0.0526
OG0002655	TVM+F+I+R4	-32466	26	0.1116	TVM+F+I+R4	-32592.8	26	0.1126	GTR+F+I+G4	-32434.6	200	26	0.1134	GTR+F+I+G4	-32562.8	650	26	0.1126
OG0002657	TIM2+F+I+R3	-13975.3	38	0.0658	TIM2+F+I+R3	-14000.6	38	0.0536	GTR+F+I+G4	-13960.5	500	40	0.0642	GTR+F+I+G4	-14003.9	500	40	0.0523
OG0002658	TIM2+F+I+G4	-8491.84	44	0.0992	TIM2+F+I+G4	-8493.52	44	0.0926	GTR+F+I+G4	-8464.23	500	44	0.1	GTR+F+I+G4	-8446.1	450	44	0.0929
OG0002659	GTR+F+I+R5	-26776.8	42	0.1074	TIM3+F+R5	-27022.6	46	0.1023	GTR+F+I+G4	-26714	1000	42	0.1035	GTR+F+I+G4	-26938.7	650	44	0.1025
OG0002660	GTR+F+R5	-58441.9	22	0.0959	GTR+F+R5	-58437.9	22	0.0957	GTR+F+I+G4	-58466.8	150	22	0.0948	GTR+F+I+G4	-58464.1	150	22	0.0948
OG0002661	TIM+F+I+R4	-18746.7	44	0.1328	TIM+F+I+R4	-18849.2	42	0.1239	GTR+F+I+G4	-18748.9	600	44	0.1345	GTR+F+I+G4	-18776.6	550	44	0.1335
OG0002662	GTR+F+I+R4	-36688.9	40	0.1094	GTR+F+I+R4	-36761.6	40	0.1303	GTR+F+I+G4	-36666.4	550	40	0.1033	GTR+F+I+G4	-36717.8	350	38	0.1284
OG0002663	GTR+F+I+R3	-20725	28	0.0403	GTR+F+I+R3	-21141.8	30	0.0439	GTR+F+I+G4	-20735.1	350	32	0.0437	GTR+F+I+G4	-21142.1	500	34	0.046
OG0002664	GTR+F+I+R4	-48627.4	26	0.1446	GTR+F+I+R5	-49236.5	20	0.1379	GTR+F+I+G4	-48643.3	250	26	0.1396	GTR+F+I+G4	-49250.5	150	20	0.1326
OG0002665	TIM+F+I+R4	-28132.3	20	0.1337	TIM+F+I+R4	-28126	22	0.127	GTR+F+I+G4	-28144.6	200	26	0.1298	GTR+F+I+G4	-28146.5	250	26	0.1295
OG0002666	TIM2+F+I+R4	-22331.2	42	0.082	TIM2+F+I+R4	-22336.1	42	0.0822	GTR+F+I+G4	-22330.1	300	42	0.0824	GTR+F+I+G4	-22335	250	42	0.0826
OG0002667	GTR+F+I+R4	-23842.3	34	0.155	GTR+F+I+R4	-23966.9	32	0.1488	GTR+F+I+G4	-23844.9	250	32	0.1518	GTR+F+I+G4	-23964.2	350	32	0.1448
OG0002670	SYM+I+R3	-10645.9	44	0.1018	SYM+I+R3	-10629	40	0.1094	GTR+F+I+G4	-10623.5	500	46	0.0991	GTR+F+I+G4	-10612.2	300	44	0.0962
OG0002671	TIM3+F+I+R4	-46318.9	20	0.0503	TIM3+F+R4	-46432.7	22	0.0492	GTR+F+I+G4	-46334.4	150	20	0.052	GTR+F+I+G4	-46434.6	150	24	0.0518
OG0002672	TIM2+F+I+G4	-7027.45	50	0.056	TIM2+F+I+G4	-7021.07	54	0.0406	GTR+F+I+G4	-7007.01	1000	58	0.0398	GTR+F+I+G4	-7007	1000	58	0.0397
OG0002673	TIM2+F+G4	-2333.98	98	0.0458	TIM2+F+G4	-2337.68	98	0.0459	GTR+F+I+G4	-2329.14	550	100	0.047	GTR+F+G4	-2327.72	1000	98	0.0477
OG0002674	TIM2+F+I+R3	-12370.9	46	0.1666	TIM2+F+I+G4	-12439.2	46	0.1708	GTR+F+I+G4	-12359.9	500	46	0.1741	GTR+F+I+G4	-12427.2	600	44	0.1745
OG0002675	TN+F+I+G4	-7757.53	48	0.0776	TIM2+F+I+G4	-7839.7	48	0.088	GTR+F+I+G4	-7739.52	250	48	0.0798	GTR+F+I+G4	-7817.5	200	48	0.0859
OG0002676	TNe+I+G4	-3934.69	52	0.0814	TNe+I+G4	-3914.01	50	0.0813	GTR+F+I+G4	-3894.35	1000	50	0.0855	GTR+F+I+G4	-3894.36	900	52	0.085
OG0002677	GTR+F+I+R4	-47332.8	32	0.1604	GTR+F+I+R4	-47364.8	32	0.1599	GTR+F+I+G4	-47326.4	550	36	0.0938	GTR+F+I+G4	-47358	1000	36	0.1587
OG0002678	GTR+F+I+R4	-57456.9	20	0.144	GTR+F+I+R4	-57476.7	20	0.1466	GTR+F+I+G4	-57470.7	150	18	0.1434	GTR+F+I+G4	-57502.5	200	20	0.1464
OG0002680	GTR+F+I+R4	-18284.5	46	0.109	GTR+F+I+R4	-18326.8	44	0.1076	GTR+F+I+G4	-18249.6	400	46	0.1129	GTR+F+I+G4	-18309.4	500	46	0.1132
OG0002681	GTR+F+I+R4	-47283.5	24	0.0879	GTR+F+I+R4	-47347.8	24	0.0882	GTR+F+I+G4	-47296.7	150	24	0.0854	GTR+F+I+G4	-47360.9	100	22	0.0855
OG0002683	GTR+F+I+R4	-58716.3	14	0.1466	GTR+F+I+R4	-58881.4	14	0.1467	GTR+F+I+G4	-58749.2	150	12	0.144	GTR+F+I+G4	-58915.8	150	12	0.1445
OG0002684	TIM2+F+I+R4	-10777	62	0.0853	TIM2+F+I+R4	-10773.9	74	0.1327	GTR+F+I+G4	-10774.6	1000	74	0.1356	GTR+F+I+G4	-10769.7	1000	74	0.1329
OG0002686	TN+F+I+R3	-10289.6	40	0.0364	TN+F+I+R3	-10293.2	40	0.0362	GTR+F+I+G4	-10277.5	400	40	0.0366	GTR+F+I+G4	-10287.3	350	42	0.0312
OG0002687	TIM3+F+I+R4	-31444.9	26	0.2074	TIM3+F+I+R4	-31632.7	26	0.2157	GTR+F+I+G4	-31428.5	250	26	0.2068	GTR+F+I+G4	-31615.3	200	28	0.2042
OG0002688	TIM2+F+I+R4	-44470.2	22	0.127	TIM2+F+I+R4	-44808.1	20	0.1291	GTR+F+I+G4	-44503.2	150	22	0.1231	GTR+F+I+G4	-44845.5	350	20	0.1285
OG0002689	GTR+F+I+R4	-7349.64	78	0.0214	GTR+F+I+R4	-7478.65	88	0.0355	GTR+F+I+G4	-7328.64	850	74	0.0227	GTR+F+I+G4	-7472.77	900	86	0.029
OG0002690	TIM2e+I+R3	-3956.74	84	0.0144	TIM2+F+I+R3	-3998.15	78	0.0146	GTR+F+I+G4	-3945.04	1000	80	0.0151	GTR+F+I+G4	-3974.85	1000	82	0.0186
OG0002691	HKY+F+I+G4	-7127.41	40	0.1953	HKY+F+I+G4	-7060.56	40	0.1999	HKY+F+I+G4	-7090.46	600	44	0.2013	HKY+F+I+G4	-7023.78	1000	44	0.2035
OG0002693	GTR+F+I+G4	-3977.17	80	0.0427	GTR+F+I+G4	-3968.45	80	0.043	GTR+F+I+G4	-3935.21	800	82	0.0432	GTR+F+I+G4	-3928.09	650	82	0.0434
OG0002694	GTR+F+I+R4	-42262.6	32	0.1633	GTR+F+I+R4	-42306.6	32	0.1512	GTR+F+I+G4	-42256.3	850	32	0.1531	GTR+F+I+G4	-42298.1	300	32	0.1494
OG0002695	TIM2+F+I+R4	-25213.5	26	0.1218	TIM2+F+I+R4	-25275.7	26	0.1271	GTR+F+I+G4	-25225.8	300	26	0.121	GTR+F+I+G4	-25289	200	28	0.1251
OG0002697	GTR+F+I+R4	-24702.7	24	0.1192	GTR+F+I+R4	-24664.1	24	0.1194	GTR+F+I+G4	-24681.4	400	24	0.1192	GTR+F+I+G4	-24678.9	200	24	0.1196
OG0002698	TIM3+F+I+G4	-7566.94	60	0.065	TIM3+F+I+G4	-7553.68	60	0.0647	GTR+F+I+G4	-7547.31	1000	58	0.0691	GTR+F+I+G4	-7520.39	850	60	0.0676
OG0002699	TIM3+F+I+G4	-7270.74	38	0.0574	TIM+F+I+G4	-7298.25	40	0.0573	GTR+F+I+G4	-7235.26	700	38	0.0566	GTR+F+I+G4	-7285.78	550	40	0.0569
OG0002700	GTR+F+I+R4	-37173.1	22	0.0995	GTR+F+I+R4	-37231.9	22	0.0972	GTR+F+I+G4	-37182.7	600	22	0.0991	GTR+F+I+G4	-37234.8	200	22	0.0969
OG0002701	GTR+F+R5	-46547.9	32	0.1286	TIM2+F+R5	-46835.6	34	0.1346	GTR+F+I+G4	-46604.1	150	32	0.123	GTR+F+I+G4	-46858.4	150	34	0.1285
OG0002702	TIM2+F+I+G4	-8626.37	58	0.047	TIM2+F+I+G4	-8628	54	0.0668	GTR+F+I+G4	-8592.5	1000	56	0.0457	GTR+F+I+G4	-8595.82	1000	50	0.0565
OG0002703	TIM3e+I+G4	-5039.44	66	0.0995	TN+F+I+G4	-4987.43	64	0.0805	GTR+F+I+G4	-5000.02	900	62	0.0985	GTR+F+I+G4	-4951.49	1000	64	0.0842
OG0002704	TN+F+I+G4	-4437.23	74	0.0142	TN+F+I+G4	-4429.42	78	0.0152	GTR+F+I+G4	-4400.35	550	76	0.0204	GTR+F+I+G4	-4407.66	1000	76	0.0203
OG0002706	TIM+F+I+R3	-8224.87	42	0.0604	TIM+F+I+R3	-8236.61	42	0.0603	GTR+F+I+G4	-8225.64	600	42	0.0634	GTR+F+I+G4	-8225.64	750	42	0.0633
OG0002708	TIM2+F+I+R4	-29026.6	24	0.0987	TIM2+F+I+R4	-29429.3	26	0.0984	GTR+F+I+G4	-29030.4	350	28	0.0997	GTR+F+I+G4	-29431.9	250	28	0.0995
OG0002709	GTR+F+I+R3	-17837.7	42	0.1038	GTR+F+I+R3	-17841.8	42	0.104	GTR+F+I+G4	-17822.5	400	40	0.1021	GTR+F+I+G4	-17826.7	250	42	0.1029
OG0002710	TIM+F+I+R4	-26467.4	26	0.1343	TIM+F+I+R4	-26711.6	24	0.1359	GTR+F+I+G4	-26463.9	150	26	0.132	GTR+F+I+G4	-26710.1	200	22	0.1352
OG0002711	GTR+F+I+R4	-47127.5	28	0.167	GTR+F+I+R4	-47338.5	30	0.1618	GTR+F+I+G4	-47107.6	150	26	0.1654	GTR+F+I+G4	-47340.5	350	28	0.159
OG0002712	TIM3+F+I+R4	-19411.6	44	0.1494	TIM3+F+I+R4	-19490.4	44	0.145	GTR+F+I+G4	-19348.1	450	48	0.1544	GTR+F+I+G4	-19441.7	500	42	0.1483
OG0002713	TIM+F+I+R3	-9511.39	34	0.0869	TIM+F+I+R3	-9498.69	38	0.0889	HKY+F+I+G4	-9504.57	550	30	0.0819	HKY+F+I+G4	-9507.11	300	34	0.0842
OG0002714	GTR+F+I+R4	-22295.3	34	0.0664	GTR+F+I+R4	-22372	38	0.0815	GTR+F+I+G4	-22294.5	250	34	0.0656	GTR+F+I+G4	-22370.3	250	38	0.0816
OG0002715	TN+F+I+R4	-7291.86	86	0.0257	TN+F+I+R4	-7505.78	94	0.0342	GTR+F+I+G4	-7296.59	1000	82	0.0249	GTR+F+I+G4	-7484.72	1000	92	0.0313
OG0002716	GTR+F+I+R4	-37137.3	30	0.0822	GTR+F+I+R4	-37307.4	30	0.0807	GTR+F+I+G4	-37141.8	100	30	0.0824	GTR+F+I+G4	-37311.7	50	30	0.081
OG0002717	TIM2+F+I+G4	-9352.05	38	0.0683	TIM2+F+I+G4	-9394.81	36	0.0679	GTR+F+I+G4	-9338.59	650	34	0.0721	GTR+F+I+G4	-9387.11	1000	36	0.0712
OG0002718	GTR+F+I+R4	-48062	18	0.0773	GTR+F+I+R4	-48067.5	18	0.0774	GTR+F+I+G4	-48093.2	150	16	0.0765	GTR+F+I+G4	-48099.3	150	16	0.0766
OG0002719	GTR+F+I+G4	-9461.05	64	0.032	TIM2+F+I+G4	-10509.4	74	0.048	GTR+F+I+G4	-9428.37	1000	64	0.0331	GTR+F+I+G4	-10427.1	900	82	0.0528
OG0002720	TN+F+I+R3	-25527.1	38	0.0301	TN+F+I+R3	-25517.1	38	0.0301	GTR+F+I+G4	-25523.7	250	38	0.0313	GTR+F+I+G4	-25524.1	250	38	0.0314
OG0002721	TN+F+I+G4	-6180.14	42	0.0786	TN+F+I+G4	-6176.34	42	0.0781	GTR+F+I+G4	-6161.01	1000	42	0.0793	GTR+F+I+G4	-6164.5	1000	42	0.0786
OG0002723	TN+F+I+R3	-10827.5	36	0.0559	TN+F+I+R3	-10818.5	36	0.056	GTR+F+I+G4	-10826.9	400	32	0.0522	GTR+F+I+G4	-10818.3	250	32	0.0518
OG0002724	GTR+F+I+R3	-14464.6	28	0.137	GTR+F+I+R3	-14436.3	28	0.1382	GTR+F+I+G4	-14460.2	200	26	0.1385	GTR+F+I+G4	-14437	200	28	0.1429
OG0002726	TVMe+R5	-22353	42	0.2049	TVMe+I+R4	-22584.7	38	0.2222	GTR+F+I+G4	-22308.3	400	46	0.2103	GTR+F+I+G4	-22541.3	1000	44	0.2514
OG0002728	TIM+F+R4	-14689.2	48	0.0689	TN+F+R4	-14751.8	48	0.0548	GTR+F+I+G4	-14681.3	1000	66	0.1306	GTR+F+I+G4	-14755.3	1000	52	0.05
OG0002729	TIM2+F+I+R4	-33907.3	38	0.1139	TIM2+F+I+R4	-33956.5	38	0.1129	GTR+F+I+G4	-33832.4	600	38	0.096	GTR+F+I+G4	-33927.7	400	40	0.0957
OG0002730	GTR+F+I+R4	-25712.9	32	0.1303	GTR+F+I+R4	-25767	34	0.1249	GTR+F+I+G4	-25663.9	550	26	0.134	GTR+F+I+G4	-25710.2	250	34	0.1313
OG0002731	GTR+F+I+R4	-29158.6	32	0.199	GTR+F+I+R4	-30133.6	32	0.2028	GTR+F+I+G4	-29167.2	450	32	0.2044	GTR+F+I+G4	-30139.1	650	32	0.2031
OG0002732	TIM2+F+I+G4	-4514.79	78	0.0671	TIM2+F+I+G4	-4510.83	78	0.0671	GTR+F+I+G4	-4485.46	1000	80	0.0694	GTR+F+I+G4	-4485.47	1000	78	0.0696
OG0002733	GTR+F+I+R4	-17911	32	0.0865	TIM2+F+I+R4	-18126.9	32	0.0895	GTR+F+I+G4	-17929.2	200	32	0.0883	GTR+F+I+G4	-18145.9	450	30	0.0916
OG0002734	TIM2+F+I+R3	-22698.7	22	0.0636	TIM2+F+I+R3	-22717.9	22	0.0638	GTR+F+I+G4	-22706	150	22	0.0626	GTR+F+I+G4	-22714.9	200	22	0.0628
OG0002735	TIM3+F+I+R4	-37534	30	0.1167	TIM3+F+I+R4	-37537.3	30	0.1167	GTR+F+I+G4	-37491.5	200	26	0.1233	GTR+F+I+G4	-37493.7	150	26	0.1236
OG0002736	TIM2+F+I+R3	-19736.9	34	0.1415	TIM2+F+I+R3	-19782	26	0.1423	GTR+F+I+G4	-19737.2	950	32	0.145	GTR+F+I+G4	-19786.8	750	32	0.152
OG0002737	TIM3+F+I+R3	-9290.92	76	0.0832	TIM3+F+R4	-9444.26	78	0.0786	GTR+F+I+G4	-9251.1	950	78	0.0961	GTR+F+I+G4	-9423.7	850	80	0.0877
OG0002739	TN+F+I+R2	-4153.52	84	0.0505	TN+F+I+G4	-4145.25	84	0.0509	GTR+F+I+G4	-4118.59	1000	82	0.0509	GTR+F+I+G4	-4127.9	700	84	0.0509
OG0002740	TIM3+F+I+G4	-4063.25	90	0.0246	TIM3+F+I+G4	-4047.61	92	0.0245	GTR+F+I+G4	-4030.19	1000	88	0.0244	GTR+F+I+G4	-4018.58	1000	82	0.0246
OG0002741	GTR+F+I+R4	-26300.7	32	0.0719	GTR+F+I+R4	-26502.2	36	0.0756	GTR+F+I+G4	-26317.3	300	32	0.0676	GTR+F+I+G4	-26516.5	500	36	0.0724
OG0002742	GTR+F+I+R4	-68379.2	14	0.1565	GTR+F+I+R4	-68918.7	16	0.1551	GTR+F+I+G4	-68406.1	150	14	0.1544	GTR+F+I+G4	-68907.1	150	18	0.1525
OG0002743	GTR+F+I+R4	-27426	32	0.1815	GTR+F+I+R4	-27430.5	28	0.1831	GTR+F+I+G4	-27446.4	350	34	0.1742	GTR+F+I+G4	-27450.2	400	34	0.1753
OG0002744	TVM+F+I+R3	-17000.6	38	0.0937	TPM2u+F+I+R3	-17249.9	40	0.0919	GTR+F+I+G4	-16976.6	350	40	0.0907	GTR+F+I+G4	-17204.5	350	40	0.0909
OG0002746	GTR+F+I+R4	-44695.1	28	0.0762	TIM3+F+I+R5	-44816.1	26	0.0781	GTR+F+I+G4	-44732.1	450	30	0.0762	GTR+F+I+G4	-44853.3	350	28	0.0762
OG0002747	TIM2+F+I+G4	-6216.06	50	0.1046	TIM2+F+I+G4	-6106.7	48	0.1063	GTR+F+I+G4	-6173.38	550	50	0.1047	GTR+F+I+G4	-6067.26	900	44	0.0952
OG0002748	TN+F+I+R4	-13327.5	54	0.0435	TN+F+I+R3	-13309.2	54	0.044	GTR+F+I+G4	-13326.2	950	52	0.0422	GTR+F+I+G4	-13314.4	1000	52	0.0425
OG0002749	GTR+F+I+R4	-34757.1	32	0.0691	GTR+F+I+R4	-34744.9	32	0.0692	GTR+F+I+G4	-34774.8	300	32	0.0685	GTR+F+I+G4	-34759.2	300	32	0.0686
OG0002750	GTR+F+I+R4	-20222.5	32	0.1072	GTR+F+I+R4	-20219.6	32	0.1071	GTR+F+I+G4	-20210.9	350	26	0.0709	GTR+F+I+G4	-20210.9	300	26	0.0709
OG0002751	TIM2+F+I+R4	-22827.7	26	0.1422	TIM2+F+I+R4	-22834.5	26	0.1399	GTR+F+I+G4	-22822.4	200	26	0.1476	GTR+F+I+G4	-22825.8	300	44	0.1622
OG0002752	GTR+F+I+R3	-23097.2	36	0.0901	GTR+F+I+R3	-23570.2	32	0.0853	GTR+F+I+G4	-23089.1	300	36	0.0928	GTR+F+I+G4	-23573.9	400	34	0.0902
OG0002753	GTR+F+I+R4	-42480.4	20	0.1047	GTR+F+I+R4	-42749.7	20	0.1094	GTR+F+I+G4	-42518.9	200	20	0.1036	GTR+F+I+G4	-42788.1	150	20	0.1078
OG0002754	GTR+F+I+R4	-29711.6	34	0.119	GTR+F+I+R4	-29797.5	36	0.1148	GTR+F+I+G4	-29713.9	300	36	0.1192	GTR+F+I+G4	-29793.3	200	38	0.1155
OG0002755	TIM+F+I+G4	-2195.33	98	0.0235	TIM+F+I+G4	-2187.19	102	0.0206	GTR+F+I+G4	-2145.78	1000	98	0.0247	GTR+F+I+G4	-2145.79	1000	102	0.0249
OG0002756	TIM2+F+I+R4	-17315	46	0.1595	TIM2+F+I+R4	-17355.6	46	0.1596	GTR+F+I+G4	-17313.1	250	46	0.1565	GTR+F+I+G4	-17357.4	300	46	0.1559
OG0002757	GTR+F+I+R3	-20239.5	48	0.08	GTR+F+I+R3	-20422.6	48	0.1132	GTR+F+I+G4	-20226.2	1000	48	0.0794	GTR+F+I+G4	-20415.9	400	48	0.1159
OG0002758	TIM+F+I+R3	-15908.4	36	0.0956	TIM+F+I+R3	-15920	36	0.0955	GTR+F+I+G4	-15918.5	650	34	0.0818	GTR+F+I+G4	-15922	850	34	0.082
OG0002759	TIM+F+I+G4	-6940.44	44	0.0821	TIM+F+I+G4	-6982.22	42	0.0788	GTR+F+I+G4	-6920.55	450	44	0.0835	GTR+F+I+G4	-6967.43	800	42	0.0832
OG0002760	TN+F+I+R2	-7478.92	46	0.0746	TN+F+I+R3	-7522.32	46	0.0795	GTR+F+I+G4	-7469.82	1000	46	0.0796	GTR+F+I+G4	-7496.55	1000	48	0.0803
OG0002761	TIM3+F+I+G4	-4379.13	82	0.0367	TIM3+F+I+R3	-4363.51	82	0.0259	GTR+F+I+G4	-4360.31	1000	78	0.0362	GTR+F+I+G4	-4343.35	1000	86	0.0251
OG0002762	GTR+F+I+R4	-14512.6	46	0.0781	GTR+F+I+R4	-14537.2	52	0.08	GTR+F+I+G4	-14494.2	450	48	0.0664	GTR+F+I+G4	-14527.3	650	54	0.0679
OG0002763	TIM2+F+I+R4	-75503.9	20	0.0756	TIM2+F+I+R4	-75564.9	20	0.0755	GTR+F+I+G4	-75534.6	250	22	0.0757	GTR+F+I+G4	-75594	150	22	0.0755
OG0002765	GTR+F+I+R4	-49973.5	22	0.1257	GTR+F+I+R4	-50231.8	22	0.1226	GTR+F+I+G4	-50004.2	250	22	0.1213	GTR+F+I+G4	-50260.3	150	22	0.1208
OG0002766	GTR+F+I+R4	-48104	24	0.1057	GTR+F+I+R4	-48155.8	22	0.1058	GTR+F+I+G4	-48123.6	100	24	0.1032	GTR+F+I+G4	-48181.7	150	22	0.1034
OG0002767	TN+F+I+G4	-10500.9	50	0.0927	TN+F+I+G4	-10508.2	50	0.0932	GTR+F+I+G4	-10488.9	550	54	0.0937	GTR+F+I+G4	-10490.5	450	54	0.0942
OG0002768	TIM2+F+I+R3	-16821.8	30	0.0794	TIM2+F+I+R3	-16907.2	30	0.0817	GTR+F+I+G4	-16828.3	200	28	0.0844	GTR+F+I+G4	-16913.7	250	28	0.0861
OG0002769	GTR+F+I+R4	-33305.6	28	0.1417	GTR+F+I+R4	-33324.6	28	0.1356	GTR+F+I+G4	-33252.3	400	26	0.147	GTR+F+I+G4	-33274.2	500	28	0.1393
OG0002770	GTR+F+I+R4	-55659.3	12	0.1344	GTR+F+I+R5	-55747.5	12	0.1329	GTR+F+I+G4	-55714.1	150	20	0.1099	GTR+F+I+G4	-55805.8	300	20	0.1072
OG0002771	TIM+F+I+R4	-18616.9	50	0.0659	TIM2+F+I+R4	-18743.5	48	0.0589	GTR+F+I+G4	-18597.2	950	50	0.0768	GTR+F+I+G4	-18733	1000	48	0.0691
OG0002772	TIM2+F+I+G4	-8441.02	60	0.0426	TIM2+F+I+G4	-8441.05	60	0.044	GTR+F+I+G4	-8411.78	1000	60	0.0434	GTR+F+I+G4	-8436.11	800	56	0.0448
OG0002773	TN+F+I+R3	-8367.73	42	0.1326	TN+F+I+R3	-8314.73	42	0.1306	GTR+F+I+G4	-8364.49	450	40	0.137	GTR+F+I+G4	-8315.99	800	40	0.1345
OG0002774	GTR+F+I+R3	-12792.2	52	0.0787	GTR+F+I+R3	-12805.1	52	0.0802	GTR+F+I+G4	-12796.7	1000	52	0.0749	GTR+F+I+G4	-12806.1	1000	52	0.0751
OG0002775	GTR+F+I+G4	-11412.2	38	0.0685	GTR+F+I+G4	-11441.5	38	0.0694	GTR+F+I+G4	-11399.6	950	38	0.07	GTR+F+I+G4	-11427.3	500	38	0.0711
OG0002776	TNe+I+G4	-3902.06	76	0.061	TNe+I+G4	-3846.1	86	0.0478	GTR+F+I+G4	-3845.53	750	86	0.0502	GTR+F+I+G4	-3807.42	350	84	0.0529
OG0002777	TN+F+I+G4	-5047.55	80	0.0617	TN+F+I+G4	-5094.6	80	0.0605	GTR+F+I+G4	-5034.64	950	78	0.0614	GTR+F+I+G4	-5075.83	1000	78	0.0602
OG0002778	GTR+F+I+R3	-26265.7	26	0.1087	TIM2+F+I+R4	-26458.7	28	0.1084	GTR+F+I+G4	-26281	150	28	0.1034	GTR+F+I+G4	-26473.1	150	28	0.1052
OG0002779	GTR+F+I+R4	-54381.7	22	0.1293	GTR+F+I+R4	-54466.5	22	0.129	GTR+F+I+G4	-54434.4	100	20	0.1255	GTR+F+I+G4	-54521.8	150	20	0.1254
OG0002780	TIM3+F+I+R3	-10726.9	54	0.0506	TIM3+F+I+R3	-10747.8	54	0.0523	GTR+F+I+G4	-10725.5	950	56	0.0532	GTR+F+I+G4	-10738.7	500	56	0.0545
OG0002781	GTR+F+I+R4	-32118	26	0.2049	GTR+F+I+R4	-32306.5	24	0.2095	GTR+F+I+G4	-32104.8	550	26	0.1981	GTR+F+I+G4	-32284.4	350	26	0.2172
OG0002782	GTR+F+I+R4	-24441.8	28	0.1258	GTR+F+I+R4	-24454.7	28	0.1268	GTR+F+I+G4	-24437.2	250	30	0.1295	GTR+F+I+G4	-24432	200	26	0.1252
OG0002783	TIM+F+I+R5	-95798.4	28	0.0482	TIM+F+I+R4	-95852.7	28	0.0481	GTR+F+I+G4	-95834.3	250	30	0.0491	GTR+F+I+G4	-95884.5	250	30	0.049
OG0002784	GTR+F+I+R4	-38389.8	24	0.0886	GTR+F+I+R4	-38525	22	0.0883	GTR+F+I+G4	-38401.3	250	26	0.0839	GTR+F+I+G4	-38531.2	250	24	0.0866
OG0002785	TIM+F+I+R4	-17899.2	56	0.1136	TIM+F+I+R4	-17989.8	58	0.1032	GTR+F+I+G4	-17894.3	1000	62	0.113	GTR+F+I+G4	-17950	1000	58	0.1023
OG0002786	TN+F+I+R3	-9880.54	68	0.0666	TN+F+I+R3	-9882.57	68	0.0663	GTR+F+I+G4	-9862.65	850	66	0.0663	GTR+F+I+G4	-9865.83	1000	66	0.0655
OG0002787	GTR+F+I+R4	-35656.7	38	0.122	GTR+F+I+R4	-35712	38	0.1212	GTR+F+I+G4	-35562	400	36	0.1123	GTR+F+I+G4	-35585.4	550	36	0.1106
OG0002788	TIM3+F+I+R4	-15497.2	50	0.0577	TIM3+F+I+R4	-15646.4	50	0.052	GTR+F+I+G4	-15468.7	600	46	0.0551	GTR+F+I+G4	-15622.6	400	50	0.0568
OG0002789	TIM+F+I+R4	-22467.2	34	0.0855	TIM+F+I+R4	-22539.5	34	0.084	GTR+F+I+G4	-22474.2	500	32	0.0895	GTR+F+I+G4	-22513.9	750	38	0.0853
OG0002790	TIM3e+I+G4	-3466.9	86	0.068	TIM3e+I+G4	-3492.33	82	0.0844	GTR+F+I+G4	-3449.31	1000	88	0.0846	GTR+F+I+G4	-3470.98	800	84	0.0883
OG0002791	GTR+F+I+R4	-31118.4	36	0.1372	GTR+F+I+R4	-31140.3	34	0.1351	GTR+F+I+G4	-31149.5	200	34	0.1297	GTR+F+I+G4	-31172.1	550	34	0.1292
OG0002793	TPM2u+F+I+G4	-9074.08	56	0.0763	TPM2u+F+I+G4	-9046.69	54	0.0735	HKY+F+I+G4	-9044.11	600	54	0.0856	HKY+F+I+G4	-9033.58	500	54	0.0882
OG0002795	GTR+F+I+R4	-31210.2	26	0.1076	GTR+F+I+R4	-31295.8	26	0.1087	GTR+F+I+G4	-31212.5	350	28	0.0999	GTR+F+I+G4	-31283.2	1000	28	0.1006
OG0002796	TNe+I+G4	-4987.18	70	0.052	TN+F+I+G4	-4989.36	70	0.0576	GTR+F+I+G4	-4933.42	500	70	0.0549	GTR+F+I+G4	-4978.29	650	66	0.0562
OG0002797	GTR+F+I+R5	-41413.8	38	0.2153	GTR+F+I+R5	-41575.5	36	0.1973	GTR+F+I+G4	-41348	500	36	0.2088	GTR+F+I+G4	-41535.5	900	34	0.1883
OG0002798	TIM2+F+I+R3	-17860.4	32	0.1029	TIM2+F+I+R3	-18022.9	32	0.1014	GTR+F+I+G4	-17862.6	1000	32	0.1026	GTR+F+I+G4	-18016.9	550	32	0.1009
OG0002799	GTR+F+I+R5	-39515.3	32	0.1622	GTR+F+I+R5	-39713.6	34	0.1634	GTR+F+I+G4	-39503.7	550	34	0.1648	GTR+F+I+G4	-39699.3	300	34	0.1655
OG0002801	GTR+F+I+R4	-36087.7	24	0.1467	GTR+F+I+R4	-36072.6	26	0.1482	GTR+F+I+G4	-36105.6	200	24	0.1435	GTR+F+I+G4	-36090.3	200	26	0.1452
OG0002802	TIM2+F+I+R4	-19054.9	28	0.1491	TIM2+F+I+R4	-19061	28	0.1489	GTR+F+I+G4	-19061.1	300	28	0.1483	GTR+F+I+G4	-19067.5	300	28	0.1474
OG0002803	TIM2+F+I+R3	-9692.44	42	0.1127	TIM2+F+I+R3	-9739.52	46	0.1036	GTR+F+I+G4	-9697.76	600	40	0.1143	GTR+F+I+G4	-9741.19	400	38	0.1157
OG0002804	GTR+F+I+R3	-30533.5	38	0.0863	GTR+F+I+R4	-30678	36	0.0848	GTR+F+I+G4	-30553.1	200	38	0.0852	GTR+F+I+G4	-30690	200	36	0.0839
OG0002805	GTR+F+I+R4	-27980.1	26	0.0907	GTR+F+I+R4	-28056.4	28	0.0911	GTR+F+I+G4	-27985.1	200	28	0.093	GTR+F+I+G4	-28067.9	200	28	0.0926
OG0002806	TIM2+F+I+R4	-14937.6	34	0.0813	TIM2+F+I+R4	-14972.5	44	0.0675	GTR+F+I+G4	-14937.7	350	34	0.0845	GTR+F+I+G4	-14959.3	500	44	0.0654
OG0002807	TIM2+F+I+G4	-11081.4	58	0.0486	TIM2+F+I+G4	-10954.7	54	0.0464	GTR+F+I+G4	-11034.6	900	56	0.0505	GTR+F+I+G4	-10934.2	600	54	0.0473
OG0002808	GTR+F+I+R4	-44955.5	12	0.12	GTR+F+I+R4	-45030.8	12	0.1198	GTR+F+I+G4	-44992.9	100	12	0.1142	GTR+F+I+G4	-45066	100	12	0.1142
OG0002809	GTR+F+I+G4	-19936.5	24	0.0899	GTR+F+I+R4	-19939.1	24	0.0912	GTR+F+I+G4	-19934.9	850	24	0.0903	GTR+F+I+G4	-19936	350	24	0.0904
OG0002810	TN+F+I+R3	-11710.4	42	0.1149	TN+F+I+R3	-11679.6	42	0.1154	GTR+F+I+G4	-11697.2	400	40	0.1217	GTR+F+I+G4	-11668.8	500	40	0.1225
OG0002811	TIM3+F+I+R3	-7169.97	80	0.0233	TIM3+F+I+R3	-7157.07	74	0.0294	GTR+F+I+G4	-7122.64	850	80	0.0238	GTR+F+I+G4	-7135.95	700	80	0.0268
OG0002812	TIM2e+I+G4	-5592.62	50	0.0816	TIM2e+I+G4	-5707.88	50	0.0849	HKY+F+I+G4	-5575.67	700	50	0.0921	GTR+F+I+G4	-5676.24	750	50	0.0924
OG0002814	TIM2+F+I+R4	-19528.2	32	0.1695	TIM2+F+R4	-19785.9	34	0.1689	GTR+F+I+G4	-19530.9	500	32	0.1673	GTR+F+I+G4	-19785.1	200	36	0.167
OG0002815	GTR+F+I+R4	-42997.9	22	0.1471	GTR+F+I+R4	-43002.8	22	0.1472	GTR+F+I+G4	-43020.1	100	22	0.1508	GTR+F+I+G4	-42995.4	100	22	0.1513
OG0002818	TNe+I+G4	-1960.74	110	0.0251	TNe+I+G4	-1962.03	104	0.0198	GTR+F+I+G4	-1926.41	1000	108	0.018	GTR+F+I+G4	-1928.96	1000	108	0.0182
OG0002820	TIM2+F+I+R3	-15929.4	38	0.0868	GTR+F+I+R3	-15932.9	38	0.0863	GTR+F+I+G4	-15926.3	400	38	0.0891	GTR+F+I+G4	-15937.8	350	38	0.0885
OG0002822	K2P+G4	-2358.53	82	0.0187	K2P+G4	-2361.3	84	0.0187	GTR+F+I+G4	-2322.34	1000	90	0.0275	GTR+F+I+G4	-2322.22	1000	92	0.0287
OG0002824	GTR+F+I+R4	-57063.1	18	0.109	GTR+F+I+R4	-57069.9	18	0.109	GTR+F+I+G4	-57071.4	150	18	0.1082	GTR+F+I+G4	-57075.1	200	18	0.1083
OG0002825	TIM+F+I+R4	-46966.4	22	0.1059	TIM+F+I+R4	-46962.7	24	0.106	GTR+F+I+G4	-46993	200	24	0.1087	GTR+F+I+G4	-46988.8	300	24	0.1088
OG0002826	TIM2+F+I+R3	-21571.5	28	0.0797	TIM2+F+I+R3	-21600.7	30	0.078	GTR+F+I+G4	-21560.9	250	28	0.0788	GTR+F+I+G4	-21587.4	650	30	0.0754
OG0002827	TIM2+F+I+R4	-11606.2	50	0.0684	TIM2+F+I+R3	-11600	50	0.0681	GTR+F+I+G4	-11607.2	350	50	0.0687	GTR+F+I+G4	-11607.2	300	50	0.0686
OG0002828	TIM+F+I+R4	-17201.8	32	0.1395	TIM+F+I+R4	-17441.5	34	0.1495	GTR+F+I+G4	-17195.9	350	32	0.1368	GTR+F+I+G4	-17419.3	300	34	0.1477
OG0002829	TPM3u+F+I+R3	-12761.3	40	0.08	TPM3u+F+I+R3	-12801.4	40	0.0798	HKY+F+I+G4	-12769.2	550	38	0.0797	HKY+F+I+G4	-12810.3	350	38	0.0796
OG0002830	GTR+F+I+G4	-23269.3	24	0.1308	GTR+F+I+G4	-23311.2	24	0.1293	GTR+F+I+G4	-23254.7	550	24	0.136	GTR+F+I+G4	-23299.2	300	24	0.1338
OG0002831	GTR+F+I+R4	-40973.6	30	0.1657	GTR+F+I+R4	-41012.7	30	0.1675	GTR+F+I+G4	-41033.9	150	30	0.1638	GTR+F+I+G4	-41073.8	250	30	0.166
OG0002832	GTR+F+R4	-46166	22	0.1577	GTR+F+R4	-46190.5	22	0.1569	GTR+F+I+G4	-46178.7	200	22	0.1535	GTR+F+I+G4	-46202.4	300	22	0.1528
OG0002833	GTR+F+I+R3	-27024.6	20	0.134	GTR+F+I+R3	-27113.5	20	0.1313	GTR+F+I+G4	-27023.1	100	20	0.1271	GTR+F+I+G4	-27121.7	250	20	0.1245
OG0002834	GTR+F+I+R5	-74587.3	16	0.1055	GTR+F+I+R5	-74699.4	18	0.1059	GTR+F+I+G4	-74654.4	100	16	0.1038	GTR+F+I+G4	-74775.6	100	18	0.1046
OG0002835	TIM+F+I+G4	-8341.43	50	0.1127	TN+F+I+G4	-8325.25	48	0.0996	HKY+F+I+G4	-8319.77	600	44	0.1065	GTR+F+I+G4	-8306.64	750	44	0.1052
OG0002836	GTR+F+I+R4	-41284.9	18	0.1393	GTR+F+I+R4	-41353.4	18	0.1373	GTR+F+I+G4	-41300.9	250	18	0.1411	GTR+F+I+G4	-41365.3	200	16	0.1377
OG0002838	GTR+F+I+R5	-68649.5	26	0.1713	GTR+F+I+R5	-68735.3	24	0.1696	GTR+F+I+G4	-68686.6	150	26	0.161	GTR+F+I+G4	-68775.2	250	24	0.1599
OG0002839	GTR+F+I+R5	-68354.9	34	0.1487	GTR+F+I+R5	-68622.1	34	0.149	GTR+F+I+G4	-68402.7	100	36	0.1445	GTR+F+I+G4	-68665.8	200	34	0.1447
OG0002841	TIM+F+I+R4	-21340.8	40	0.1832	TIM+F+I+R4	-21478.6	36	0.1858	GTR+F+I+G4	-21314.9	350	38	0.1746	GTR+F+I+G4	-21475.9	300	38	0.1771
OG0002842	GTR+F+I+R4	-34981.4	40	0.1696	GTR+F+I+R4	-35084.4	38	0.1707	GTR+F+I+G4	-34967.9	300	38	0.1643	GTR+F+I+G4	-35065.3	350	36	0.1639
OG0002843	GTR+F+I+R4	-37118.8	36	0.115	GTR+F+I+R4	-37589	38	0.1112	GTR+F+I+G4	-37134.4	400	40	0.1125	GTR+F+I+G4	-37609.6	1000	40	0.107
OG0002844	TIM+F+I+R3	-22966.4	34	0.0613	TIM+F+I+R3	-23291.5	34	0.0589	GTR+F+I+G4	-22964	800	34	0.0613	GTR+F+I+G4	-23266.9	850	36	0.0593
OG0002846	TIM2+F+I+R3	-17740.2	20	0.0584	TIM2+F+I+R3	-17745.2	20	0.0583	GTR+F+I+G4	-17730.8	750	20	0.0579	GTR+F+I+G4	-17730.8	650	20	0.058
OG0002847	TN+F+I+G4	-8597.93	52	0.0522	TN+F+I+G4	-8659.08	50	0.0497	GTR+F+I+G4	-8539.56	500	52	0.0466	GTR+F+I+G4	-8617.76	500	52	0.0459
OG0002848	K2P+I+G4	-2940.28	104	0.0711	K2P+I+G4	-2973.25	98	0.0563	HKY+F+I+G4	-2917.29	850	106	0.0696	HKY+F+I+G4	-2943.58	900	100	0.0579
OG0002849	GTR+F+I+R4	-33036.5	38	0.0966	GTR+F+I+R4	-33122.4	38	0.099	GTR+F+I+G4	-33054.3	200	38	0.095	GTR+F+I+G4	-33136.7	150	38	0.0974
OG0002850	TIM3e+I+G4	-4865.5	54	0.086	TIM3e+I+G4	-4858.16	54	0.0857	GTR+F+I+G4	-4843.24	450	56	0.0895	GTR+F+I+G4	-4832.36	450	56	0.0893
OG0002852	TIM2+F+I+G4	-7413.42	58	0.1121	TIM2+F+I+R3	-7502.67	52	0.1228	GTR+F+I+G4	-7399.77	1000	60	0.1047	GTR+F+I+G4	-7493.35	1000	54	0.1185
OG0002854	TN+F+I+G4	-10643.5	40	0.0525	TN+F+I+G4	-10650.6	40	0.0523	GTR+F+I+G4	-10616.9	550	38	0.0605	GTR+F+I+G4	-10637.4	300	38	0.0603
OG0002855	TIM2+F+I+R3	-21162.1	38	0.0698	TIM2+F+I+R3	-21171	38	0.0701	GTR+F+I+G4	-21160.3	400	38	0.0717	GTR+F+I+G4	-21173.9	350	38	0.072
OG0002856	TN+F+I+R3	-7496.81	46	0.0334	TN+F+I+R3	-7496.82	46	0.0334	GTR+F+I+G4	-7495.49	550	46	0.0342	GTR+F+I+G4	-7496.27	400	44	0.0344
OG0002858	K2P+I+G4	-3446.95	66	0.1041	K2P+G4	-3416.79	66	0.1086	GTR+F+I+G4	-3413.42	1000	74	0.1329	GTR+F+I+G4	-3372.82	850	76	0.1358
OG0002859	TVM+F+I+R5	-41500.7	24	0.1315	TVM+F+I+R5	-41561.6	24	0.1314	GTR+F+I+G4	-41489.4	250	20	0.1283	GTR+F+I+G4	-41557.3	150	20	0.1289
OG0002860	GTR+F+I+R4	-18027.7	30	0.1439	GTR+F+I+R4	-17995.4	28	0.1444	GTR+F+I+G4	-18026.1	200	28	0.139	GTR+F+I+G4	-17993.2	200	26	0.1393
OG0002861	GTR+F+I+G4	-20336.6	34	0.1225	GTR+F+I+G4	-20306.3	32	0.1237	GTR+F+I+G4	-20320.4	200	32	0.1229	GTR+F+I+G4	-20290	200	32	0.1244
OG0002863	GTR+F+I+R5	-46085	44	0.1317	GTR+F+I+R5	-46298.4	46	0.1355	GTR+F+I+G4	-46097.4	650	44	0.131	GTR+F+I+G4	-46279	300	46	0.1344
OG0002864	TNe+I+G4	-4505.25	42	0.101	K2P+I+G4	-4513.08	46	0.1041	GTR+F+I+G4	-4486.29	600	46	0.103	GTR+F+I+G4	-4486.28	550	46	0.1021
OG0002865	GTR+F+I+R4	-71298.6	18	0.1282	GTR+F+I+R5	-72055.1	18	0.1278	GTR+F+I+G4	-71332.9	150	18	0.1251	GTR+F+I+G4	-72134.9	200	20	0.1299
OG0002866	TIM+F+I+R4	-23775.6	24	0.1037	TIM+F+I+R4	-23804.6	24	0.1004	GTR+F+I+G4	-23791.8	450	24	0.1027	GTR+F+I+G4	-23817.8	750	24	0.0995
OG0002867	GTR+F+I+R4	-27016.8	40	0.0939	GTR+F+I+R4	-27031.1	40	0.094	GTR+F+I+G4	-27000.6	350	40	0.0968	GTR+F+I+G4	-26988	450	40	0.0969
OG0002869	GTR+F+I+R5	-25950.6	42	0.1458	GTR+F+I+R4	-26086.8	40	0.1448	GTR+F+I+G4	-25913.7	650	40	0.1389	GTR+F+I+G4	-26071.4	650	40	0.1398
OG0002870	TIM3e+I+G4	-4690.31	82	0.0649	TNe+I+G4	-4699.86	84	0.0645	GTR+F+I+G4	-4670.76	1000	86	0.0692	GTR+F+I+G4	-4673.48	950	86	0.0695
OG0002871	TIM2+F+I+R5	-44774.6	30	0.0903	TIM2+F+I+R4	-44931.9	30	0.0894	GTR+F+I+G4	-44820.2	450	32	0.0877	GTR+F+I+G4	-44972.5	200	32	0.087
OG0002872	GTR+F+I+R3	-19415	52	0.027	GTR+F+I+R4	-19505.8	52	0.0274	GTR+F+I+G4	-19404	300	52	0.0282	GTR+F+I+G4	-19497.2	300	52	0.0284
OG0002873	GTR+F+I+R4	-39206.1	38	0.1571	GTR+F+I+R4	-39300.3	38	0.1566	GTR+F+I+G4	-39166.9	550	38	0.1601	GTR+F+I+G4	-39276.2	450	40	0.1609
OG0002874	TIM2+F+I+R4	-34348.9	26	0.1579	TIM2+F+I+R4	-34517.3	24	0.1562	GTR+F+I+G4	-34378	300	24	0.1501	GTR+F+I+G4	-34545.6	150	22	0.1485
OG0002875	SYM+I+R3	-17710.8	24	0.0918	SYM+I+R3	-17710.5	24	0.0908	GTR+F+I+G4	-17702.9	200	26	0.0897	GTR+F+I+G4	-17700.4	200	24	0.0886
OG0002876	GTR+F+I+R4	-25331.4	38	0.1053	GTR+F+I+R4	-25352.9	38	0.1041	GTR+F+I+G4	-25323.7	650	38	0.0701	GTR+F+I+G4	-25334.7	500	40	0.0696
OG0002877	TNe+G4	-1680.94	130	0.0342	TN+F+I+R2	-1680.71	128	0.0466	GTR+F+I+G4	-1636.83	850	136	0.0405	GTR+F+I+G4	-1662.04	1000	126	0.0389
OG0002878	GTR+F+I+R4	-33165.9	30	0.1282	GTR+F+I+R4	-33234.2	30	0.1276	GTR+F+I+G4	-33217	100	30	0.1231	GTR+F+I+G4	-33278.6	100	30	0.1225
OG0002879	GTR+F+I+R4	-74838.1	18	0.1196	GTR+F+I+R4	-74866.4	18	0.1196	GTR+F+I+G4	-74948	100	18	0.1139	GTR+F+I+G4	-74977.1	100	18	0.1138
OG0002880	GTR+F+I+R4	-26465.9	40	0.1419	GTR+F+I+R4	-26530.7	36	0.1337	GTR+F+I+G4	-26469.2	200	38	0.1528	GTR+F+I+G4	-26534.2	200	34	0.1362
OG0002881	GTR+F+I+R4	-24036.3	32	0.1107	GTR+F+I+R4	-24047.2	38	0.1019	GTR+F+I+G4	-24047.4	1000	32	0.1111	GTR+F+I+G4	-24044.9	1000	36	0.1034
OG0002882	TIM2+F+I+R4	-18506.7	32	0.1042	GTR+F+I+R3	-18512.8	34	0.1045	GTR+F+I+G4	-18493.6	500	32	0.0984	GTR+F+I+G4	-18506.3	550	32	0.0988
OG0002883	GTR+F+I+G4	-3931.67	72	0.0276	GTR+F+I+G4	-3951.19	72	0.0302	GTR+F+I+G4	-3920.3	1000	68	0.024	GTR+F+I+G4	-3932	1000	72	0.024
OG0002884	GTR+F+I+R4	-31412.8	28	0.1366	GTR+F+I+R4	-31494.3	28	0.1359	GTR+F+I+G4	-31428.7	150	28	0.1355	GTR+F+I+G4	-31507.9	200	30	0.1344
OG0002887	TIM3+F+I+R4	-27369.5	28	0.0859	TIM3+F+I+R4	-27369.5	28	0.0859	GTR+F+I+G4	-27392.7	200	30	0.0839	GTR+F+I+G4	-27392.7	200	30	0.0838
OG0002889	TNe+I+R2	-1633.27	124	0.0148	TNe+I+R2	-1623.4	120	0.0177	GTR+F+I+G4	-1608.26	1000	120	0.0217	GTR+F+I+G4	-1607.81	1000	114	0.0226
OG0002890	TN+F+I+G4	-4423.72	82	0.0199	TN+F+I+G4	-4432.37	86	0.0199	GTR+F+I+G4	-4411.45	1000	84	0.0215	GTR+F+I+G4	-4411.36	1000	86	0.0204
OG0002891	TN+F+I+R2	-2166.82	116	0.0348	TN+F+I+G4	-2152.96	116	0.0385	GTR+F+I+G4	-2119.57	950	116	0.0388	GTR+F+I+G4	-2119.56	1000	116	0.0393
OG0002892	GTR+F+I+R4	-41540.4	30	0.1361	GTR+F+I+R4	-41543.5	30	0.1356	GTR+F+I+G4	-41513	250	30	0.1449	GTR+F+I+G4	-41528.2	300	30	0.1443
OG0002893	TIM2+F+I+G4	-16373.6	52	0.0521	TIM2+F+I+R4	-16357	54	0.0518	GTR+F+I+G4	-16357.5	650	52	0.0526	GTR+F+I+G4	-16357.5	900	52	0.0524
OG0002894	TN+F+I+R4	-8143.01	66	0.1507	TN+F+I+G4	-8170.54	76	0.1239	GTR+F+I+G4	-8106.18	1000	70	0.2003	GTR+F+I+G4	-8124.77	1000	68	0.1741
OG0002895	GTR+F+I+R4	-22280	44	0.0964	GTR+F+I+R4	-22275.1	46	0.0929	GTR+F+I+G4	-22263.2	300	44	0.0963	GTR+F+I+G4	-22262.7	500	46	0.0931
OG0002896	K2P+I+G4	-2779.17	70	0.058	K2P+G4	-2758.75	66	0.0548	GTR+F+I+G4	-2729.94	800	76	0.075	GTR+F+I+G4	-2725.51	1000	74	0.0472
OG0002897	GTR+F+I+R4	-27252.1	30	0.1361	GTR+F+I+R4	-27336.3	30	0.1381	GTR+F+I+G4	-27250.4	150	30	0.1305	GTR+F+I+G4	-27346.7	100	30	0.1319
OG0002898	GTR+F+I+R5	-102808	20	0.0753	GTR+F+I+R5	-102863	20	0.0754	GTR+F+I+G4	-102839	150	22	0.0751	GTR+F+I+G4	-102897	100	22	0.0753
OG0002899	GTR+F+I+R4	-73624.1	12	0.1147	GTR+F+I+R4	-73737.5	12	0.1149	GTR+F+I+G4	-73661.7	50	12	0.1104	GTR+F+I+G4	-73774.3	50	12	0.1106
OG0002900	TIM3+F+I+G4	-5489.23	58	0.077	TIM3+F+I+G4	-5450.76	58	0.0763	GTR+F+I+G4	-5458.68	900	56	0.0783	GTR+F+I+G4	-5443.63	1000	58	0.0776
OG0002901	TN+F+I+G4	-4976.65	66	0.0767	TN+F+I+G4	-4902.49	62	0.0892	GTR+F+I+G4	-4957.77	550	62	0.0781	GTR+F+I+G4	-4896.64	600	64	0.0919
OG0002902	GTR+F+I+R3	-11980.1	42	0.1215	GTR+F+I+R3	-12073.8	40	0.1161	GTR+F+I+G4	-11960.9	400	42	0.1216	GTR+F+I+G4	-12056.7	1000	40	0.1173
OG0002903	TIM3+F+I+G4	-14530.4	30	0.092	TIM3+F+I+R4	-15054.6	38	0.0957	GTR+F+I+G4	-14497.3	700	30	0.0912	GTR+F+I+G4	-15056.4	300	38	0.0948
OG0002905	GTR+F+I+G4	-5530.88	60	0.0172	GTR+F+I+G4	-5539.74	60	0.0172	GTR+F+I+G4	-5525.32	1000	60	0.0175	GTR+F+I+G4	-5524.76	1000	62	0.0188
OG0002906	TIM+F+I+G4	-6875.01	58	0.0975	TIM+F+I+R3	-7151.05	64	0.0741	GTR+F+I+G4	-6861.23	900	64	0.1106	GTR+F+I+G4	-7145.2	500	62	0.077
OG0002907	GTR+F+I+R4	-33696.4	34	0.1217	GTR+F+I+R4	-33691.6	32	0.1214	GTR+F+I+G4	-33708.7	200	34	0.1207	GTR+F+I+G4	-33698.9	200	34	0.1166
OG0002909	GTR+F+I+R3	-16939.7	40	0.0397	GTR+F+I+R3	-17083.7	40	0.04	GTR+F+I+G4	-16942.2	400	40	0.0397	GTR+F+I+G4	-17088.4	350	40	0.0398
OG0002910	GTR+F+I+R4	-14345	48	0.0731	GTR+F+I+R4	-14334	48	0.0715	GTR+F+I+G4	-14336.1	650	50	0.0709	GTR+F+I+G4	-14321.7	400	50	0.0694
OG0002911	TIM2+F+I+R3	-9552.41	56	0.0496	GTR+F+I+G4	-9546.75	56	0.0534	GTR+F+I+G4	-9538.08	1000	56	0.0539	GTR+F+I+G4	-9539.98	1000	56	0.0544
OG0002912	TIM+F+I+G4	-10520	46	0.0729	TIM+F+I+G4	-10489.3	44	0.0731	GTR+F+I+G4	-10494.8	700	46	0.0737	GTR+F+I+G4	-10482.8	1000	44	0.0735
OG0002916	TNe+I+R3	-10103.1	36	0.0684	TNe+I+R3	-10111.2	36	0.0684	GTR+F+I+G4	-10095.4	650	34	0.0714	GTR+F+I+G4	-10099.2	600	34	0.0713
OG0002917	TN+F+I+G4	-6279.23	50	0.1146	TN+F+I+G4	-6295.73	48	0.1157	GTR+F+I+G4	-6251.81	550	50	0.139	GTR+F+I+G4	-6269.28	700	48	0.1423
OG0002918	TN+F+I+G4	-4690.71	50	0.0933	TN+F+I+G4	-4656.31	52	0.0982	GTR+F+I+G4	-4672.17	1000	50	0.0905	GTR+F+I+G4	-4648.04	800	50	0.096
OG0002919	GTR+F+I+R4	-40086.5	16	0.1429	GTR+F+I+R4	-40372.8	16	0.1397	GTR+F+I+G4	-40107.4	150	16	0.1441	GTR+F+I+G4	-40385.5	150	18	0.1416
OG0002920	GTR+F+I+G4	-19448.5	32	0.0829	GTR+F+I+G4	-19475.7	32	0.0829	GTR+F+I+G4	-19434.5	450	32	0.0827	GTR+F+I+G4	-19435	400	32	0.0827
OG0002921	GTR+F+I+R3	-11400.6	56	0.0697	GTR+F+I+R3	-11773.1	54	0.0621	GTR+F+I+G4	-11402.8	650	56	0.0686	GTR+F+I+G4	-11751.1	1000	60	0.0603
OG0002923	GTR+F+I+R4	-24883.4	52	0.1394	GTR+F+I+R4	-24893.9	52	0.1393	GTR+F+I+G4	-24851.6	1000	52	0.0922	GTR+F+I+G4	-24853.1	600	52	0.0923
OG0002924	TIM2+F+I+R4	-39081.9	22	0.0748	TIM2+F+R5	-39748.9	26	0.0842	GTR+F+I+G4	-39121.4	100	24	0.0867	GTR+F+I+G4	-39781.8	100	26	0.0848
OG0002925	TN+F+I+R4	-25223.5	34	0.036	TIM+F+I+R4	-25185	32	0.0361	GTR+F+I+G4	-25187.6	450	34	0.0363	GTR+F+I+G4	-25196.5	450	32	0.0363
OG0002926	GTR+F+R5	-37625.4	26	0.1153	GTR+F+R5	-37769.5	24	0.1137	GTR+F+I+G4	-37630.6	250	26	0.1149	GTR+F+I+G4	-37772.7	200	24	0.1135
OG0002927	TN+F+I+G4	-3571.03	90	0.0343	TN+F+I+G4	-3614.48	86	0.0375	GTR+F+I+G4	-3541.97	950	84	0.0299	GTR+F+I+G4	-3536.34	1000	84	0.0306
OG0002928	GTR+F+I+R4	-53775.2	20	0.1558	GTR+F+I+R4	-54352.4	20	0.1532	GTR+F+I+G4	-53814.2	100	20	0.1477	GTR+F+I+G4	-54384.7	50	20	0.1452
OG0002929	GTR+F+I+R3	-23055.5	28	0.0863	GTR+F+I+R3	-23086	30	0.0866	GTR+F+I+G4	-23068.4	200	28	0.0872	GTR+F+I+G4	-23097.3	150	28	0.0873
OG0002930	GTR+F+I+R4	-51297	26	0.1258	GTR+F+R5	-51316.2	26	0.1256	GTR+F+I+G4	-51315.6	200	26	0.1221	GTR+F+I+G4	-51333	250	24	0.1222
OG0002931	TIM+F+I+G4	-11284.4	78	0.1652	TIM+F+I+G4	-12918.3	82	0.8141	GTR+F+I+G4	-11244.7	550	74	0.2334	GTR+F+I+G4	-12866	1000	84	1.2668
OG0002932	TIM3+F+I+R3	-19620.4	44	0.0511	GTR+F+I+R4	-19671.2	44	0.0521	GTR+F+I+G4	-19615.5	350	44	0.0517	GTR+F+I+G4	-19623.5	650	44	0.0519
OG0002933	GTR+F+I+R4	-96266.2	18	0.1595	GTR+F+I+R4	-96476	16	0.1583	GTR+F+I+G4	-96348.2	250	18	0.1524	GTR+F+I+G4	-96567.2	250	16	0.1514
OG0002934	GTR+F+I+R4	-27755.9	20	0.1213	GTR+F+I+R4	-27752.9	20	0.1217	GTR+F+I+G4	-27768.5	200	20	0.1161	GTR+F+I+G4	-27764.3	200	20	0.1164
OG0002937	GTR+F+I+R5	-51770.4	22	0.1403	GTR+F+I+R5	-51943	20	0.1389	GTR+F+I+G4	-51837.4	100	20	0.1304	GTR+F+I+G4	-52012.7	50	20	0.131
OG0002938	GTR+F+I+R4	-33817.2	24	0.0851	GTR+F+I+R4	-33829	24	0.0855	GTR+F+I+G4	-33831.1	200	24	0.0816	GTR+F+I+G4	-33848.3	200	24	0.0821
OG0002939	GTR+F+I+R4	-24770.2	22	0.0976	GTR+F+I+R4	-24815.2	22	0.0978	GTR+F+I+G4	-24774.1	950	22	0.1004	GTR+F+I+G4	-24799.9	450	22	0.1006
OG0002940	GTR+F+I+G4	-28351.5	34	0.0899	GTR+F+I+R3	-28428.8	34	0.0944	GTR+F+I+G4	-28344	300	34	0.0892	GTR+F+I+G4	-28424	400	32	0.0887
OG0002941	TNe+I+G4	-1788.95	104	0.0458	TNe+I+G4	-1778.73	110	0.0457	GTR+F+I+G4	-1757.77	1000	110	0.0601	GTR+F+I+G4	-1757.41	1000	110	0.0667
OG0002942	GTR+F+I+R3	-18916.8	38	0.1257	GTR+F+I+R3	-19319.4	40	0.1204	GTR+F+I+G4	-18902.7	450	38	0.1252	GTR+F+I+G4	-19299.9	200	40	0.1189
OG0002944	TIM3+F+I+R4	-23903.4	44	0.1253	TIM3+F+I+G4	-23908.9	44	0.1214	GTR+F+I+G4	-23852.2	150	42	0.1228	GTR+F+I+G4	-23858.9	250	42	0.1236
OG0002945	TIM3e+I+G4	-2888.11	90	0.0733	K2P+I+G4	-2936.3	90	0.0995	GTR+F+I+G4	-2842.22	1000	94	0.1021	GTR+F+I+G4	-2882.95	900	90	0.1172
OG0002946	TIM3+F+I+G4	-9342.6	40	0.0662	TIM3+F+I+G4	-9388.52	40	0.0667	GTR+F+I+G4	-9324.56	600	40	0.0705	GTR+F+I+G4	-9361.58	750	40	0.0711
OG0002947	TIM2+F+I+R4	-17358.4	34	0.1559	TIM3+F+I+R4	-17998.5	32	0.1791	GTR+F+I+G4	-17358.5	300	34	0.1601	GTR+F+I+G4	-17999	400	30	0.1816
OG0002949	GTR+F+I+R4	-63363.1	14	0.1424	GTR+F+I+R4	-63426.1	14	0.1411	GTR+F+I+G4	-63462.3	100	12	0.1343	GTR+F+I+G4	-63525.4	100	12	0.1336
OG0002950	GTR+F+I+R4	-67185.1	16	0.12	GTR+F+I+R4	-67676.9	18	0.1187	GTR+F+I+G4	-67226.4	100	18	0.1162	GTR+F+I+G4	-67715.1	150	20	0.1151
OG0002951	GTR+F+I+R4	-14547	36	0.1009	GTR+F+I+R4	-14584.9	32	0.104	GTR+F+I+G4	-14546.8	450	32	0.1009	GTR+F+I+G4	-14576.4	400	32	0.1011
OG0002953	GTR+F+I+R4	-38633.3	18	0.1364	GTR+F+I+R4	-39042.7	16	0.1378	GTR+F+I+G4	-38670.6	200	18	0.1333	GTR+F+I+G4	-39072.5	200	18	0.1353
OG0002954	TIM3+F+I+R3	-14627.8	36	0.0497	TIM3+F+I+R3	-14595.5	36	0.0493	GTR+F+I+G4	-14621.5	450	36	0.0538	GTR+F+I+G4	-14591	400	36	0.0536
OG0002955	GTR+F+I+R4	-36529.2	22	0.1012	GTR+F+I+R4	-36724.2	24	0.0718	GTR+F+I+G4	-36538.8	150	22	0.1008	GTR+F+I+G4	-36736.2	200	24	0.0713
OG0002957	GTR+F+I+R4	-47983	22	0.124	GTR+F+I+R4	-47889.7	26	0.1243	GTR+F+I+G4	-47999.9	100	22	0.1201	GTR+F+I+G4	-47906.3	100	26	0.1196
OG0002958	GTR+F+I+R4	-60879.2	14	0.1252	GTR+F+I+R4	-61231.9	14	0.1273	GTR+F+I+G4	-60873.2	100	14	0.1245	GTR+F+I+G4	-61219.4	100	14	0.1262
OG0002959	GTR+F+I+R4	-20528.7	24	0.0712	GTR+F+I+R4	-20547.9	24	0.0711	GTR+F+I+G4	-20535.4	450	26	0.0714	GTR+F+I+G4	-20555	500	22	0.101
OG0002961	TN+F+I+R3	-10458	62	0.0518	TN+F+I+R4	-10417.8	58	0.0444	GTR+F+I+G4	-10409.3	550	66	0.0609	GTR+F+I+G4	-10401.5	850	66	0.0604
OG0002962	TIM3+F+I+G4	-13183.8	28	0.1176	TIM3+F+I+G4	-13216.9	28	0.1152	HKY+F+I+G4	-13156.6	350	28	0.119	HKY+F+I+G4	-13204.6	300	28	0.1165
OG0002963	GTR+F+I+G4	-11959.4	56	0.0537	TIM2+F+I+G4	-11877.1	50	0.0531	GTR+F+I+G4	-11938.4	500	56	0.0547	GTR+F+I+G4	-11864.8	350	50	0.0552
OG0002964	GTR+F+I+R4	-31464.7	22	0.1032	GTR+F+I+R4	-31775.6	28	0.1255	GTR+F+I+G4	-31484.2	250	24	0.1001	GTR+F+I+G4	-31789.8	550	28	0.1218
OG0002965	TIM2+F+I+R3	-12633.8	34	0.0696	TIM2+F+I+R3	-12624.3	34	0.0696	GTR+F+I+G4	-12626.8	350	36	0.0524	GTR+F+I+G4	-12626.8	400	36	0.0523
OG0002966	TIM+F+I+R3	-14816.3	42	0.1032	TIM+F+I+R3	-14887.7	40	0.098	GTR+F+I+G4	-14789.5	300	42	0.1052	GTR+F+I+G4	-14844.8	400	40	0.0997
OG0002968	TIM2+F+I+R4	-33119.3	28	0.0669	TIM2+F+I+R4	-33102.5	30	0.0672	GTR+F+I+G4	-33109.1	800	26	0.0671	GTR+F+I+G4	-33101.3	700	28	0.0676
OG0002969	GTR+F+I+R4	-63229.3	22	0.1311	GTR+F+I+R4	-63244.2	24	0.1305	GTR+F+I+G4	-63267.9	250	20	0.1235	GTR+F+I+G4	-63282.9	150	22	0.1225
OG0002970	TN+F+I+R4	-22516	28	0.1298	TIM3+F+I+R4	-22809.4	28	0.1308	GTR+F+I+G4	-22509.9	250	30	0.1385	GTR+F+I+G4	-22798.1	350	28	0.1354
OG0002971	GTR+F+I+G4	-14873.2	42	0.0631	GTR+F+I+G4	-14846.2	44	0.0675	GTR+F+I+G4	-14871.3	400	48	0.0534	GTR+F+I+G4	-14842.7	400	44	0.067
OG0002972	TIM3+F+I+G4	-4674.57	80	0.0408	TIM3+F+I+G4	-4701.51	84	0.0323	GTR+F+I+G4	-4649.91	1000	80	0.037	GTR+F+I+G4	-4681.03	1000	88	0.0321
OG0002974	GTR+F+I+R4	-35941	14	0.1536	SYM+I+R4	-36374.9	16	0.148	GTR+F+I+G4	-35942.9	200	16	0.1544	GTR+F+I+G4	-36367.8	200	16	0.1505
OG0002975	GTR+F+I+R4	-29589.8	34	0.1109	GTR+F+I+R4	-29732	38	0.107	GTR+F+I+G4	-29596.2	700	34	0.1081	GTR+F+I+G4	-29728.6	450	36	0.1004
OG0002977	GTR+F+I+R4	-40384	22	0.1324	GTR+F+I+R4	-40607.1	22	0.1325	GTR+F+I+G4	-40376.8	350	22	0.1308	GTR+F+I+G4	-40581.8	150	22	0.1308
OG0002978	TN+F+I+G4	-3347.06	94	0.0401	TN+F+I+G4	-3356.56	88	0.0446	GTR+F+I+G4	-3282.53	600	100	0.0666	GTR+F+I+G4	-3332.53	500	92	0.051
OG0002979	GTR+F+I+R5	-117261	22	0.0973	GTR+F+I+R5	-117300	22	0.0972	GTR+F+I+G4	-117300	50	22	0.0963	GTR+F+I+G4	-117340	100	22	0.0962
OG0002980	TIM2+F+I+G4	-6935.77	88	0.0485	TIM2+F+I+G4	-6944.19	86	0.0456	GTR+F+I+G4	-6908.89	700	90	0.0461	GTR+F+I+G4	-6908.86	600	84	0.0461
OG0002981	TVM+F+I+R3	-12691.4	42	0.1009	TVM+F+I+R3	-12733.6	42	0.1009	GTR+F+I+G4	-12683.6	500	40	0.1009	GTR+F+I+G4	-12691.4	450	40	0.1009
OG0002982	GTR+F+I+R4	-35923.5	36	0.1649	GTR+F+I+R4	-35950.8	36	0.1644	GTR+F+I+G4	-35904.5	200	36	0.1765	GTR+F+I+G4	-35948.3	150	36	0.1687
OG0002984	TNe+I+R2	-2645.16	98	0.0236	TNe+I+R2	-2728.98	94	0.032	HKY+F+I+G4	-2629.51	1000	102	0.0308	GTR+F+I+G4	-2707.8	900	98	0.0346
OG0002986	TIM+F+I+G4	-6138.07	64	0.0466	GTR+F+I+G4	-6137.18	68	0.0635	GTR+F+I+G4	-6104.25	1000	62	0.0468	GTR+F+I+G4	-6129.43	700	68	0.0649
OG0002987	TIM2+F+I+R4	-19913.7	32	0.053	TIM2+F+I+R4	-20392.7	30	0.0491	GTR+F+I+G4	-19917.9	300	30	0.0537	GTR+F+I+G4	-20403.9	250	30	0.0504
OG0002989	TN+F+I+R2	-2584.01	104	0.0128	TN+F+I+R2	-2597.6	108	0.0174	GTR+F+I+G4	-2562.94	950	112	0.0191	GTR+F+I+G4	-2565.15	750	102	0.0158
OG0002990	TN+F+I+R3	-8366.42	80	0.0612	TIM3+F+I+R3	-8972.04	86	0.0345	GTR+F+I+G4	-8365.66	900	76	0.0572	GTR+F+I+G4	-8880.6	700	74	0.0722
OG0002991	TIM2+F+I+R4	-35313.6	32	0.0392	GTR+F+I+R4	-35514.7	36	0.0264	GTR+F+I+G4	-35319.4	200	32	0.0394	GTR+F+I+G4	-35503.2	250	34	0.0344
OG0002992	GTR+F+I+R4	-19348.4	32	0.077	GTR+F+I+R4	-19372	32	0.0757	GTR+F+I+G4	-19359.4	250	32	0.0761	GTR+F+I+G4	-19384.3	300	32	0.0748
OG0002993	TN+F+I+G4	-11982.2	60	0.0856	TN+F+I+G4	-11931	60	0.0875	GTR+F+I+G4	-11940.7	1000	62	0.0899	GTR+F+I+G4	-11916.2	800	60	0.0923
OG0002994	GTR+F+I+R3	-22184.5	34	0.0776	GTR+F+I+R4	-22312.2	34	0.0805	GTR+F+I+G4	-22177	350	36	0.0771	GTR+F+I+G4	-22304.7	600	34	0.0782
OG0002995	TIM+F+R4	-10602.5	52	0.0894	TN+F+I+R4	-10776.2	56	0.0897	GTR+F+I+G4	-10611	600	54	0.0898	GTR+F+I+G4	-10778.5	750	54	0.0865
OG0002996	GTR+F+I+R4	-54113.1	32	0.076	GTR+F+I+R4	-54088.8	32	0.0766	GTR+F+I+G4	-54147	250	32	0.0738	GTR+F+I+G4	-54122.5	250	32	0.0743
OG0002997	TIM+F+I+R5	-18909.4	30	0.1098	TIM+F+I+R4	-19018	30	0.1267	GTR+F+I+G4	-18920.4	400	32	0.1099	GTR+F+I+G4	-19019.3	400	32	0.1317
OG0002999	TN+F+I+G4	-12859.2	38	0.1201	TIM3+F+I+G4	-12997.1	36	0.1152	GTR+F+I+G4	-12798.9	1000	38	0.1285	GTR+F+I+G4	-12956.2	600	38	0.1226
OG0003000	TIM+F+I+R4	-15616	32	0.0965	TIM+F+I+R4	-15578.4	34	0.0933	GTR+F+I+G4	-15607.8	350	32	0.0984	GTR+F+I+G4	-15564.7	350	34	0.1114
OG0003002	TN+F+I+G4	-6607.57	44	0.1394	TN+F+I+G4	-6594.25	44	0.1315	GTR+F+I+G4	-6579.89	1000	44	0.1394	GTR+F+I+G4	-6581.5	350	44	0.1308
OG0003003	GTR+F+I+R4	-14261	36	0.1066	GTR+F+I+R4	-14257	36	0.1073	GTR+F+I+G4	-14247.5	550	36	0.1126	GTR+F+I+G4	-14251.1	1000	40	0.1116
OG0003005	TNe+I+G4	-3996.8	66	0.0737	TNe+I+G4	-3976.14	64	0.1168	GTR+F+I+G4	-3960.56	1000	62	0.1119	GTR+F+I+G4	-3949.95	1000	62	0.1119
OG0003007	GTR+F+I+R4	-45236.5	22	0.1239	GTR+F+I+R4	-45256.6	22	0.124	GTR+F+I+G4	-45222.5	200	24	0.1297	GTR+F+I+G4	-45241.1	200	24	0.1298
OG0003008	TNe+I+G4	-2549.29	94	0.0159	TNe+I+G4	-2553.54	100	0.0258	GTR+F+I+G4	-2528.9	1000	90	0.0163	GTR+F+I+G4	-2528.94	1000	90	0.0164
OG0003009	SYM+I+R3	-25553.1	34	0.1209	SYM+I+R3	-25628.4	34	0.1162	GTR+F+I+G4	-25544.6	700	32	0.1275	GTR+F+I+G4	-25620.2	300	38	0.1177
OG0003010	GTR+F+I+R4	-104227	10	0.1716	GTR+F+I+R4	-105865	10	0.1659	GTR+F+I+G4	-104342	100	10	0.1618	GTR+F+I+G4	-105981	150	8	0.1564
OG0003011	TPM2u+F+I+R4	-16167	28	0.0936	TVM+F+I+R4	-16182.9	28	0.0936	HKY+F+I+G4	-16178.1	400	28	0.0924	HKY+F+I+G4	-16196.8	350	28	0.0923
OG0003012	GTR+F+I+R4	-53846.7	20	0.1131	GTR+F+I+R4	-53848.6	20	0.1131	GTR+F+I+G4	-53886.4	150	20	0.1097	GTR+F+I+G4	-53887.9	100	20	0.1098
OG0003013	TIM3+F+I+G4	-8331.34	50	0.0572	TN+F+I+G4	-8510.26	52	0.064	GTR+F+I+G4	-8323.81	300	50	0.0582	GTR+F+I+G4	-8483.07	350	50	0.0661
OG0003014	TIM+F+I+R4	-28903.9	28	0.1434	TIM+F+I+R4	-28909.7	28	0.143	GTR+F+I+G4	-28913.3	750	32	0.1414	GTR+F+I+G4	-28922.1	450	30	0.1407
OG0003015	GTR+F+I+G4	-14109.1	48	0.0707	GTR+F+I+G4	-14109.5	46	0.0708	GTR+F+I+G4	-14084	700	46	0.0733	GTR+F+I+G4	-14084.4	600	46	0.0735
OG0003016	TIM3+F+I+G4	-9085.06	78	0.1507	GTR+F+I+G4	-9670.87	82	0.2011	HKY+F+I+G4	-9048.3	1000	88	0.1651	GTR+F+I+G4	-9603.98	650	82	0.2035
OG0003017	TIM2e+I+G4	-7619.02	40	0.059	TIM2+F+I+G4	-7614.47	46	0.0657	GTR+F+I+G4	-7605.13	750	40	0.0617	GTR+F+I+G4	-7605.71	850	42	0.0614
OG0003018	GTR+F+I+R4	-34725.8	28	0.1053	GTR+F+I+R4	-34720.3	28	0.1053	GTR+F+I+G4	-34741	450	32	0.1037	GTR+F+I+G4	-34735.8	500	32	0.1037
OG0003020	TIM+F+I+R4	-18760.2	32	0.0895	TIM+F+I+R4	-18735.9	36	0.0884	GTR+F+I+G4	-18753	300	32	0.0892	GTR+F+I+G4	-18716.2	300	38	0.09
OG0003022	TIM+F+I+R3	-13557.4	40	0.1003	TIM+F+I+R3	-13526.4	40	0.1054	GTR+F+I+G4	-13559.8	850	42	0.0946	GTR+F+I+G4	-13528.4	800	38	0.1019
OG0003023	TIM2+F+I+R4	-19119.3	32	0.1099	TIM2+F+I+R4	-19122.5	34	0.1098	GTR+F+I+G4	-19124.2	200	30	0.1092	GTR+F+I+G4	-19124	250	32	0.1093
OG0003024	TIM+F+I+G4	-9586.34	56	0.0892	TN+F+I+G4	-9536.24	54	0.0863	GTR+F+I+G4	-9574.49	550	54	0.0876	GTR+F+I+G4	-9523.91	700	54	0.0844
OG0003025	TN+F+I+G4	-3545.99	92	0.0493	TN+F+I+G4	-3575.11	94	0.0488	GTR+F+I+G4	-3523.16	850	92	0.0505	GTR+F+I+G4	-3537.63	1000	92	0.05
OG0003027	TIM3e+I+G4	-8517.63	52	0.0494	TIM3e+I+R4	-8510.85	50	0.0476	GTR+F+I+G4	-8509.71	1000	50	0.0507	GTR+F+I+G4	-8509.71	950	50	0.0504
OG0003028	TIM2+F+I+R4	-36652.3	38	0.1042	TIM2+F+I+R4	-36682.3	38	0.1057	GTR+F+I+G4	-36668.3	700	38	0.0993	GTR+F+I+G4	-36698.6	1000	38	0.1013
OG0003029	GTR+F+I+G4	-20214.2	38	0.0898	GTR+F+I+R3	-20270	40	0.0947	GTR+F+I+G4	-20173.9	650	42	0.1026	GTR+F+I+G4	-20225.4	1000	42	0.0983
OG0003030	TN+F+I+G4	-20790.3	50	0.0409	TN+F+I+G4	-20959.4	48	0.0397	GTR+F+I+G4	-20768.1	500	50	0.0418	GTR+F+I+G4	-20901.2	1000	48	0.0407
OG0003031	TIM2+F+I+R3	-12774.9	48	0.0163	TIM2+F+I+R3	-12771.4	48	0.0163	GTR+F+I+G4	-12770.4	400	48	0.0157	GTR+F+I+G4	-12770.3	350	48	0.0159
OG0003032	TIM2+F+I+R3	-22454.9	30	0.0643	TIM2+F+I+R3	-22471.2	28	0.065	GTR+F+I+G4	-22447.1	200	32	0.0648	GTR+F+I+G4	-22482.3	200	28	0.0657
OG0003033	TN+F+I+G4	-4895.43	58	0.0337	TN+F+I+G4	-4944.32	58	0.0348	GTR+F+I+G4	-4884.44	900	60	0.0338	GTR+F+I+G4	-4924.4	650	60	0.0351
OG0003034	TPM3u+F+I+G4	-13510.6	36	0.0953	TPM3u+F+I+R4	-13611.2	38	0.0915	HKY+F+I+G4	-13492.9	350	38	0.1001	HKY+F+I+G4	-13605.3	850	40	0.0995
OG0003036	GTR+F+I+R4	-21551.8	26	0.1368	GTR+F+I+R4	-22039.6	30	0.1422	GTR+F+I+G4	-21558.1	400	28	0.1317	GTR+F+I+G4	-22047.9	200	30	0.1387
OG0003037	TIM2+F+I+R3	-10148.7	48	0.049	TIM2+F+I+R3	-10311.8	50	0.0576	GTR+F+I+G4	-10140.2	1000	50	0.052	GTR+F+I+G4	-10305	1000	52	0.0636
OG0003038	TIM2+F+I+R4	-16618.3	32	0.0636	TIM2+F+I+R4	-16650.3	32	0.0639	GTR+F+I+G4	-16611.3	350	32	0.0641	GTR+F+I+G4	-16621.5	200	32	0.0645
OG0003040	TIM2+F+I+R4	-31502.2	30	0.086	TIM2+F+I+R4	-31531.3	24	0.0835	GTR+F+I+G4	-31506.8	400	24	0.0844	GTR+F+I+G4	-31519.8	300	18	0.0816
OG0003041	TIM2+F+I+R3	-7470.82	40	0.0749	TIM2+F+I+R3	-7473.36	40	0.075	GTR+F+I+G4	-7469.38	1000	40	0.0783	GTR+F+I+G4	-7469.38	850	42	0.0782
OG0003042	GTR+F+I+R3	-30994.5	28	0.1145	TIM+F+I+R3	-31092.6	30	0.1146	GTR+F+I+G4	-30966.8	400	30	0.1142	GTR+F+I+G4	-31057.1	400	30	0.1146
OG0003044	TN+F+I+G4	-5116.58	66	0.0301	TN+F+I+G4	-5151.51	66	0.03	GTR+F+I+G4	-5093.17	1000	64	0.0282	GTR+F+I+G4	-5093.17	1000	64	0.0286
OG0003045	TIM2e+I+G4	-6977.79	60	0.0462	TNe+I+G4	-6988.45	62	0.0399	GTR+F+I+G4	-6954.26	1000	60	0.068	GTR+F+I+G4	-6944.47	850	62	0.0422
OG0003046	TIM+F+I+R4	-15483.6	38	0.0873	TIM+F+I+R4	-15478	38	0.0873	GTR+F+I+G4	-15484.3	350	38	0.086	GTR+F+I+G4	-15484.3	400	38	0.0852
OG0003047	TN+F+I+G4	-3345.86	98	0.1042	TNe+I+G4	-3368.14	94	0.1082	GTR+F+I+G4	-3327.72	1000	96	0.1034	GTR+F+I+G4	-3331.65	800	94	0.1151
OG0003048	GTR+F+I+R4	-54002.8	18	0.1459	GTR+F+I+R4	-54103.5	18	0.1449	GTR+F+I+G4	-54059	100	18	0.1454	GTR+F+I+G4	-54138.5	50	18	0.1446
OG0003049	GTR+F+I+R4	-46967.9	24	0.1304	GTR+F+I+R5	-47480.1	24	0.1379	GTR+F+I+G4	-47025.6	150	24	0.1315	GTR+F+I+G4	-47563.2	250	24	0.1381
OG0003050	GTR+F+I+R4	-38361.2	30	0.0959	TIM+F+I+R4	-38543.5	28	0.0915	GTR+F+I+G4	-38351.7	250	28	0.0954	GTR+F+I+G4	-38508.9	200	30	0.0939
OG0003051	TIM+F+I+R3	-17912.3	28	0.0856	TIM+F+I+R3	-18129.5	26	0.079	GTR+F+I+G4	-17916	200	28	0.0813	GTR+F+I+G4	-18135.2	200	30	0.0753
OG0003052	TIM+F+I+G4	-5894.43	54	0.0519	TIM+F+I+G4	-5934.52	54	0.0519	GTR+F+I+G4	-5887.14	450	54	0.0519	GTR+F+I+G4	-5891.72	550	54	0.0518
OG0003053	GTR+F+I+R4	-39810.6	24	0.1316	GTR+F+I+R5	-39925	26	0.1311	GTR+F+I+G4	-39843.1	100	24	0.1262	GTR+F+I+G4	-39963.2	200	26	0.1264
OG0003055	GTR+F+I+R3	-21628.4	46	0.0447	TIM2+F+I+G4	-21702.6	48	0.0476	GTR+F+I+G4	-21616.3	950	44	0.0472	GTR+F+I+G4	-21661.1	1000	48	0.0502
OG0003056	GTR+F+I+R5	-106168	26	0.1046	GTR+F+I+R5	-106399	26	0.1038	GTR+F+I+G4	-106240	250	26	0.1005	GTR+F+I+G4	-106469	150	26	0.0995
OG0003057	TIM2+F+I+R3	-5998.63	76	0.0967	TIMe+I+R3	-6512.09	90	0.2579	GTR+F+I+G4	-5990.79	1000	70	0.1148	GTR+F+I+G4	-6472.91	800	100	0.2448
OG0003058	GTR+F+I+R4	-23218	32	0.0858	GTR+F+I+R4	-23339.1	34	0.0657	GTR+F+I+G4	-23222.4	700	34	0.0826	GTR+F+I+G4	-23338	450	34	0.0616
OG0003059	TIM3e+I+R4	-17583.4	40	0.0745	TIM3e+I+R4	-17581.2	40	0.0746	GTR+F+I+G4	-17595.7	300	44	0.0732	GTR+F+I+G4	-17595.6	350	44	0.0731
OG0003060	TN+F+I+G4	-5041.43	74	0.0717	TN+F+I+G4	-5081.86	72	0.0857	GTR+F+I+G4	-5018.42	450	72	0.0724	GTR+F+I+G4	-5066.23	700	72	0.0833
OG0003061	TNe+I+R3	-6800.35	38	0.0467	TNe+I+R3	-6788.28	38	0.0467	GTR+F+I+G4	-6784.46	1000	44	0.0474	GTR+F+I+G4	-6784.47	1000	42	0.0473
OG0003063	TIMe+I+R3	-8770.72	48	0.0483	TIMe+I+G4	-8789.65	48	0.0496	GTR+F+I+G4	-8769.98	750	48	0.0527	GTR+F+I+G4	-8768.9	850	48	0.0526
OG0003064	TIM+F+I+R3	-14623.7	38	0.1134	TIM+F+I+R3	-14626.8	38	0.1135	GTR+F+I+G4	-14604.4	600	38	0.1242	GTR+F+I+G4	-14607.7	550	38	0.1244
OG0003065	GTR+F+I+R4	-17791.3	44	0.1163	GTR+F+I+R4	-17889.4	44	0.1248	GTR+F+I+G4	-17775.2	1000	46	0.12	GTR+F+I+G4	-17876.5	400	44	0.1217
OG0003068	TIM3+F+I+G4	-7679.5	42	0.1163	TIM3+F+I+G4	-7688.27	38	0.1107	HKY+F+I+G4	-7672.95	900	40	0.12	GTR+F+I+G4	-7671.92	850	38	0.1133
OG0003069	GTR+F+I+R4	-20337.8	40	0.0666	GTR+F+I+R4	-20340.3	38	0.0782	GTR+F+I+G4	-20339.5	250	40	0.0683	GTR+F+I+G4	-20342.6	350	38	0.0788
OG0003070	TIM2+F+I+R4	-28074.8	26	0.1359	TIM2+F+I+R4	-28112.7	26	0.1311	GTR+F+I+G4	-28100.2	100	26	0.1294	GTR+F+I+G4	-28137.4	100	26	0.128
OG0003071	TN+F+I+G4	-11661	36	0.0774	TN+F+I+G4	-11665.9	36	0.0767	GTR+F+I+G4	-11656.1	750	38	0.0767	GTR+F+I+G4	-11658.8	400	38	0.0761
OG0003072	GTR+F+I+R4	-56716.1	24	0.1551	GTR+F+I+R4	-56857.3	22	0.1561	GTR+F+I+G4	-56762.2	100	24	0.1472	GTR+F+I+G4	-56907.7	100	24	0.1484
OG0003073	TIM2+F+I+R3	-9975.36	48	0.0751	TIM3+F+I+R3	-10106.5	48	0.0751	GTR+F+I+G4	-9947.36	1000	68	0.098	GTR+F+I+G4	-10042.6	800	54	0.0849
OG0003074	TIM2+F+I+G4	-7503.11	36	0.0811	TIM2+F+I+G4	-7514.21	48	0.0881	GTR+F+I+G4	-7489.13	950	36	0.081	GTR+F+I+G4	-7492.37	900	36	0.0806
OG0003075	GTR+F+I+R4	-42682.6	20	0.0873	GTR+F+I+R4	-42716.6	22	0.0863	GTR+F+I+G4	-42712	250	20	0.085	GTR+F+I+G4	-42752.3	200	22	0.0837
OG0003076	GTR+F+I+R4	-20740.7	34	0.1115	GTR+F+I+R4	-20740.5	34	0.1115	GTR+F+I+G4	-20712.6	350	34	0.1149	GTR+F+I+G4	-20718.3	350	34	0.1147
OG0003077	TIM+F+I+G4	-10147.6	54	0.0335	TIM+F+I+G4	-10176.8	44	0.0329	GTR+F+I+G4	-10123.2	350	52	0.0331	GTR+F+I+G4	-10158	900	44	0.0324
OG0003078	GTR+F+I+R5	-100686	16	0.1425	GTR+F+I+R5	-100769	16	0.1406	GTR+F+I+G4	-100739	100	16	0.1378	GTR+F+I+G4	-100820	50	18	0.1332
OG0003079	GTR+F+I+R4	-58557.7	18	0.0761	GTR+F+I+R4	-58566.1	18	0.0762	GTR+F+I+G4	-58601.1	150	18	0.0759	GTR+F+I+G4	-58610.1	150	18	0.077
OG0003080	GTR+F+I+R4	-70686	20	0.0709	GTR+F+I+R4	-70797.7	18	0.0672	GTR+F+I+G4	-70729.2	200	20	0.0712	GTR+F+I+G4	-70842.4	250	18	0.0676
OG0003081	TNe+I+G4	-6930.56	50	0.0481	TNe+I+G4	-6915.26	52	0.0481	GTR+F+I+G4	-6893.99	1000	50	0.0489	GTR+F+I+G4	-6898.24	1000	50	0.0484
OG0003083	GTR+F+I+R4	-59241.1	26	0.1472	GTR+F+I+R4	-59509.9	26	0.1395	GTR+F+I+G4	-59280.7	450	24	0.1507	GTR+F+I+G4	-59525.1	450	26	0.134
OG0003084	GTR+F+I+R4	-64449.8	20	0.1256	GTR+F+I+R5	-64585.8	20	0.1253	GTR+F+I+G4	-64484.2	250	22	0.1211	GTR+F+I+G4	-64626	200	22	0.1211
OG0003085	TIM+F+I+R4	-20134.9	28	0.1148	TIM+F+I+R4	-20260	30	0.1119	GTR+F+I+G4	-20098.3	250	28	0.1096	GTR+F+I+G4	-20258.7	150	30	0.1069
OG0003087	GTR+F+I+R4	-44470.5	24	0.1469	GTR+F+I+R4	-44468	24	0.1471	GTR+F+I+G4	-44514.6	300	24	0.142	GTR+F+I+G4	-44509.9	350	24	0.1421
OG0003088	TIM2+F+I+G4	-5374.4	84	0.0642	TIM2+F+I+G4	-5369.38	82	0.0642	GTR+F+I+G4	-5344.23	1000	86	0.0651	GTR+F+I+G4	-5344.24	1000	80	0.0651
OG0003089	GTR+F+I+R4	-25471.8	22	0.099	GTR+F+I+R4	-25448.5	24	0.099	GTR+F+I+G4	-25464.6	300	22	0.0979	GTR+F+I+G4	-25440.8	350	24	0.0978
OG0003090	TIM3+F+I+G4	-4529	96	0.0985	TIM3+F+I+G4	-4554.46	86	0.1083	GTR+F+I+G4	-4456.69	950	90	0.1316	GTR+F+I+G4	-4519.45	600	78	0.109
OG0003091	TPM3u+F+I+R4	-10684	48	0.0957	TPM3u+F+I+G4	-10830.8	52	0.1138	GTR+F+I+G4	-10659.9	700	42	0.1093	GTR+F+I+G4	-10746.1	550	46	0.113
OG0003092	TIM2+F+I+R4	-27193.9	28	0.1022	TIM2+F+I+R4	-27215.7	30	0.1032	GTR+F+I+G4	-27198.1	250	28	0.1004	GTR+F+I+G4	-27224.8	250	32	0.1011
OG0003093	TIM2+F+I+R4	-25191	38	0.0516	TIM3+F+I+R4	-25207.6	38	0.0515	GTR+F+I+G4	-25174.6	500	36	0.0515	GTR+F+I+G4	-25198.9	650	36	0.0514
OG0003094	GTR+F+I+R5	-53470.4	18	0.1195	GTR+F+I+R5	-53490.6	12	0.1207	GTR+F+I+G4	-53541.2	150	12	0.1164	GTR+F+I+G4	-53570.7	150	12	0.1162
OG0003095	TPM3u+F+I+G4	-8895.31	48	0.1298	TPM3u+F+I+G4	-8885.19	44	0.1275	HKY+F+I+G4	-8889.17	450	48	0.1343	HKY+F+I+G4	-8875.59	750	44	0.1325
OG0003096	GTR+F+I+R4	-13477.6	32	0.087	GTR+F+I+R4	-13449.6	30	0.0791	GTR+F+I+G4	-13483.3	800	30	0.0767	GTR+F+I+G4	-13459.7	1000	32	0.0775
OG0003097	TIM+F+I+R4	-43953	18	0.1554	TIM+F+I+R4	-43958.6	18	0.154	GTR+F+I+G4	-44013	200	16	0.1419	GTR+F+I+G4	-44015.7	200	18	0.143
OG0003098	TIM2+F+I+G4	-9221.41	44	0.1086	TIM2+F+I+G4	-9277.88	44	0.1079	GTR+F+I+G4	-9214.44	250	44	0.1084	GTR+F+I+G4	-9249.36	350	44	0.107
OG0003099	TIM3+F+I+R3	-10333	34	0.0818	TIM3+F+I+R3	-10396.1	36	0.0793	GTR+F+I+G4	-10331.2	1000	36	0.0814	GTR+F+I+G4	-10385.9	1000	36	0.0813
OG0003100	TN+F+I+G4	-3836.57	102	0.174	TIM2+F+I+G4	-3859.11	102	0.1376	GTR+F+I+G4	-3813.56	1000	104	0.1595	GTR+F+I+G4	-3812.04	1000	102	0.1359
OG0003101	TIM3+F+I+G4	-22318.3	32	0.1223	TIM3+F+I+G4	-22316.5	32	0.1224	GTR+F+I+G4	-22279.2	200	30	0.1293	GTR+F+I+G4	-22279.4	350	30	0.1292
OG0003103	GTR+F+I+R3	-13294.6	40	0.1087	GTR+F+I+R3	-13760	36	0.16	GTR+F+I+G4	-13299.1	300	42	0.1084	GTR+F+I+G4	-13757.2	250	36	0.1594
OG0003105	TIM+F+I+R4	-21793.7	26	0.0579	GTR+F+I+R4	-21792.6	24	0.0577	GTR+F+I+G4	-21792.3	350	24	0.0583	GTR+F+I+G4	-21795.8	300	24	0.0577
OG0003106	TN+F+I+G4	-7552.59	60	0.1327	TN+F+I+G4	-7502.93	60	0.1357	HKY+F+I+G4	-7524.71	700	60	0.1243	HKY+F+I+G4	-7496.28	450	60	0.1389
OG0003107	TIM+F+I+R4	-26706.3	20	0.1143	TIM+F+I+R4	-26682.9	20	0.1142	GTR+F+I+G4	-26718.6	200	20	0.1173	GTR+F+I+G4	-26703.1	350	20	0.1171
OG0003108	GTR+F+I+R3	-16393.7	24	0.0677	GTR+F+I+R3	-16483.2	24	0.0691	GTR+F+I+G4	-16392.9	650	26	0.0693	GTR+F+I+G4	-16499	500	26	0.0708
OG0003109	TIM+F+I+R3	-18357.4	26	0.0955	TIM+F+I+R3	-18357.4	26	0.0955	GTR+F+I+G4	-18360.9	200	26	0.0971	GTR+F+I+G4	-18360.9	200	24	0.0971
OG0003110	TVM+F+I+R4	-35673	24	0.116	TVM+F+I+R4	-35781.7	24	0.1168	GTR+F+I+G4	-35669.6	100	24	0.1229	GTR+F+I+G4	-35769.3	100	22	0.1224
OG0003111	TN+F+I+G4	-2977.6	68	0.0414	TN+F+I+G4	-2998.58	70	0.0414	GTR+F+I+G4	-2956.39	900	68	0.0332	GTR+F+I+G4	-2956.35	1000	72	0.0337
OG0003112	GTR+F+I+R4	-28449.2	26	0.1273	GTR+F+I+R4	-28448.8	26	0.1279	GTR+F+I+G4	-28453.2	150	26	0.1264	GTR+F+I+G4	-28453.5	150	26	0.1267
OG0003113	TVM+F+I+R3	-29689	22	0.1521	K3Pu+F+I+R4	-29690.3	20	0.1552	GTR+F+I+G4	-29717.2	150	20	0.1478	GTR+F+I+G4	-29718.3	150	18	0.1508
OG0003114	TN+F+I+R3	-6491.19	52	0.0623	TIM+F+I+R3	-6567.84	56	0.0626	GTR+F+I+G4	-6489.17	1000	52	0.0632	GTR+F+I+G4	-6562.97	550	54	0.0622
OG0003115	TIM2+F+I+G4	-15152.2	34	0.0894	TIM+F+I+G4	-15335	36	0.0916	GTR+F+I+G4	-15116.2	450	34	0.093	GTR+F+I+G4	-15300.6	1000	36	0.0952
OG0003119	TIM+F+I+R3	-18810.4	44	0.0906	TIM+F+I+R3	-18926.1	46	0.0882	GTR+F+I+G4	-18799.1	1000	46	0.0909	GTR+F+I+G4	-18926.9	1000	46	0.089
OG0003120	TIM3+F+I+G4	-2772.67	106	0.0291	TIM3+F+G4	-2906.51	106	0.0375	GTR+F+I+G4	-2729.78	1000	106	0.0663	GTR+F+I+G4	-2878.95	750	104	0.0709
OG0003121	GTR+F+I+R4	-33243.8	24	0.1576	GTR+F+I+R4	-33378.2	24	0.1602	GTR+F+I+G4	-33234.8	150	28	0.1556	GTR+F+I+G4	-33369.1	100	28	0.1581
OG0003122	GTR+F+I+R4	-38505.7	26	0.1016	GTR+F+I+R4	-38668.5	26	0.1027	GTR+F+I+G4	-38525.6	250	26	0.1043	GTR+F+I+G4	-38692.8	400	28	0.1065
OG0003124	SYM+I+R5	-45961.3	32	0.0941	SYM+I+R5	-45961.9	32	0.094	GTR+F+I+G4	-46017.5	300	34	0.086	GTR+F+I+G4	-46018.5	400	34	0.0857
OG0003125	TPM3u+F+I+R4	-20274.4	30	0.1564	TPM3u+F+I+R4	-20216.3	30	0.1565	GTR+F+I+G4	-20232.6	500	28	0.1713	GTR+F+I+G4	-20173.1	400	30	0.1661
OG0003126	TVM+F+R5	-23564.2	40	0.1229	K3Pu+F+R5	-23556.1	34	0.1158	GTR+F+I+G4	-23574.2	300	38	0.0668	GTR+F+I+G4	-23570.2	300	40	0.0664
OG0003129	GTR+F+I+R4	-24957.7	28	0.0448	GTR+F+I+R3	-24942.3	26	0.0499	GTR+F+I+G4	-24959.4	300	28	0.0455	GTR+F+I+G4	-24938.3	250	28	0.0453
OG0003130	TIM2+F+I+R4	-15074.6	36	0.1081	TIM3+F+I+R4	-15018.7	38	0.1027	GTR+F+I+G4	-15092.1	300	38	0.0959	GTR+F+I+G4	-15031.4	400	38	0.0959
OG0003131	GTR+F+I+R4	-31001.1	38	0.1088	GTR+F+I+R4	-31396.3	38	0.0755	GTR+F+I+G4	-31011.9	350	36	0.1101	GTR+F+I+G4	-31399.6	200	38	0.0753
OG0003133	GTR+F+I+R4	-20868.6	28	0.1001	GTR+F+I+R4	-20969.9	30	0.0981	GTR+F+I+G4	-20882.3	450	28	0.1004	GTR+F+I+G4	-20978.8	200	30	0.0986
OG0003134	GTR+F+I+G4	-20202.3	36	0.0618	TIM2+F+I+G4	-20209.9	36	0.0628	GTR+F+I+G4	-20182	200	38	0.0647	GTR+F+I+G4	-20182.4	300	38	0.065
OG0003135	TIM+F+I+R4	-20704.5	32	0.113	TIM+F+I+R4	-20815.9	32	0.1112	GTR+F+I+G4	-20709.5	450	28	0.1121	GTR+F+I+G4	-20821.9	1000	28	0.1103
OG0003136	TIM+F+I+R4	-11354.2	36	0.0971	TIM+F+I+R4	-11260.6	36	0.119	GTR+F+I+G4	-11361	1000	36	0.1065	GTR+F+I+G4	-11269.3	1000	36	0.1273
OG0003137	TNe+I+G4	-4518.56	52	0.0618	TNe+I+G4	-4510.4	50	0.0386	GTR+F+I+G4	-4487.88	700	50	0.0551	GTR+F+I+G4	-4496.12	900	50	0.0381
OG0003139	GTR+F+I+R4	-27532.8	36	0.0991	GTR+F+I+R4	-27765.9	38	0.0949	GTR+F+I+G4	-27547.5	300	36	0.0874	GTR+F+I+G4	-27769.2	550	38	0.083
OG0003142	TPM2u+F+I+R4	-14337.7	30	0.0903	TPM2u+F+I+R4	-14300.3	30	0.0904	HKY+F+I+G4	-14333.3	500	30	0.0895	HKY+F+I+G4	-14296.8	800	32	0.0893
OG0003143	GTR+F+I+R4	-41876.2	22	0.1139	GTR+F+I+R5	-42263.1	24	0.1322	GTR+F+I+G4	-41922.9	400	24	0.1083	GTR+F+I+G4	-42242.2	300	28	0.1266
OG0003144	TIM+F+I+R4	-28247.6	26	0.0719	TIM+F+I+R4	-28359.7	34	0.079	GTR+F+I+G4	-28253.6	250	32	0.0857	GTR+F+I+G4	-28367.2	450	32	0.086
OG0003145	GTR+F+I+R4	-33186.6	22	0.1405	GTR+F+I+R4	-33218.7	20	0.1382	GTR+F+I+G4	-33126.9	550	20	0.1462	GTR+F+I+G4	-33161.3	350	18	0.144
OG0003146	TNe+G4	-3656.51	80	0.0662	TNe+G4	-3649.71	78	0.0657	GTR+F+I+G4	-3613.93	1000	84	0.0608	GTR+F+I+G4	-3629.61	1000	82	0.0602
OG0003147	TIM+F+I+G4	-7188.9	44	0.0753	TIM+F+I+G4	-7179.98	44	0.0752	GTR+F+I+G4	-7167.03	750	44	0.0726	GTR+F+I+G4	-7167.04	650	44	0.0726
OG0003148	TN+F+I+R4	-18443.4	34	0.1147	TN+F+I+R4	-18443.4	34	0.1147	GTR+F+I+G4	-18455.2	350	34	0.115	GTR+F+I+G4	-18455.2	450	34	0.1151
OG0003149	TN+F+R4	-10605.6	62	1.1032	TN+F+I+G4	-10626.4	58	1.415	HKY+F+I+G4	-10588.2	800	64	5.2197	HKY+F+I+G4	-10590.6	1000	58	6.4899
OG0003151	GTR+F+I+R4	-39207.6	24	0.1231	GTR+F+I+R4	-39258.3	24	0.1193	GTR+F+I+G4	-39247.6	150	24	0.109	GTR+F+I+G4	-39300.3	150	24	0.1154
OG0003152	GTR+F+I+R4	-23949.7	36	0.0874	GTR+F+I+R4	-24396.7	36	0.0792	GTR+F+I+G4	-23980.4	350	42	0.0818	GTR+F+I+G4	-24438	450	36	0.0757
OG0003154	TIM2e+I+R3	-10091.2	48	0.0815	TIM2e+I+R3	-10054.7	46	0.0765	GTR+F+I+G4	-10063.1	650	46	0.0909	GTR+F+I+G4	-10050.4	550	48	0.0853
OG0003155	TN+F+I+R3	-11660.6	32	0.0836	TN+F+I+R3	-11653.1	32	0.0859	GTR+F+I+G4	-11658.4	1000	38	0.0889	GTR+F+I+G4	-11657.8	1000	32	0.085
OG0003156	TIM2+F+I+R3	-11153.8	48	0.0745	TIM2+F+I+R3	-11146.7	48	0.0751	GTR+F+I+G4	-11151.4	700	48	0.072	GTR+F+I+G4	-11146.3	650	48	0.0725
OG0003157	GTR+F+I+R4	-33603.5	18	0.1261	GTR+F+I+R4	-34018.7	20	0.1319	GTR+F+I+G4	-33606.3	250	18	0.123	GTR+F+I+G4	-34023.1	300	20	0.1289
OG0003158	GTR+F+I+R5	-92931	18	0.0857	GTR+F+I+R4	-93110.4	18	0.0828	GTR+F+I+G4	-92943.6	250	18	0.0834	GTR+F+I+G4	-93134.6	250	18	0.0829
OG0003159	GTR+F+I+R4	-38790	22	0.1235	GTR+F+I+R4	-38845.4	22	0.1244	GTR+F+I+G4	-38810.7	150	22	0.1225	GTR+F+I+G4	-38862.7	250	22	0.1237
OG0003160	TIM2+F+I+R3	-17257.7	46	0.1125	TIM2+F+I+R3	-17261.3	46	0.1084	GTR+F+I+G4	-17258	1000	42	0.1185	GTR+F+I+G4	-17258.4	500	42	0.1108
OG0003161	TIM3+F+I+G4	-5002.75	66	0.0603	GTR+F+I+G4	-5010.54	72	0.0541	GTR+F+I+G4	-4992.05	1000	68	0.0628	GTR+F+I+G4	-4992.08	1000	66	0.0629
OG0003162	TIM3+F+I+G4	-6338.81	58	0.0982	TIM3+F+I+G4	-6408.64	66	0.1424	GTR+F+I+G4	-6322.24	850	58	0.0986	GTR+F+I+G4	-6389.49	1000	68	0.1484
OG0003163	GTR+F+I+G4	-7319.65	44	0.1108	GTR+F+I+G4	-7244.67	50	0.1109	GTR+F+I+G4	-7265.79	400	46	0.1085	GTR+F+I+G4	-7207.38	1000	50	0.1012
OG0003164	TVM+F+I+R4	-35349.2	26	0.1325	TVM+F+I+R4	-35702.6	26	0.1336	GTR+F+I+G4	-35371.1	350	28	0.1255	GTR+F+I+G4	-35729.3	250	28	0.1264
OG0003165	GTR+F+I+R4	-54869.5	18	0.1103	GTR+F+I+R5	-55003.6	20	0.1015	GTR+F+I+G4	-54916.9	100	18	0.1087	GTR+F+I+G4	-55055.5	500	18	0.1094
OG0003166	GTR+F+R5	-35731.9	40	0.0827	GTR+F+R5	-36257	44	0.0691	GTR+F+I+G4	-35694.3	600	38	0.075	GTR+F+I+G4	-36231.7	400	44	0.0654
OG0003167	GTR+F+I+R4	-54802.4	20	0.0865	GTR+F+I+R4	-54795.2	20	0.0865	GTR+F+I+G4	-54833.7	200	18	0.0849	GTR+F+I+G4	-54828.3	150	18	0.085
OG0003168	GTR+F+I+R4	-48195.2	26	0.1256	GTR+F+I+R4	-48303.4	24	0.1289	GTR+F+I+G4	-48245.9	200	26	0.1229	GTR+F+I+G4	-48347.4	300	24	0.1262
OG0003170	GTR+F+I+R5	-22934.7	66	0.171	GTR+F+I+R5	-23099.6	72	0.1573	GTR+F+I+G4	-22975.2	1000	70	0.2647	GTR+F+I+G4	-23133.3	800	70	0.2505
OG0003171	GTR+F+R5	-42662.1	30	0.0969	GTR+F+R5	-42844.3	30	0.0835	GTR+F+I+G4	-42679.2	350	28	0.091	GTR+F+I+G4	-42855.1	300	30	0.0977
OG0003172	GTR+F+I+R5	-54897.5	14	0.1301	GTR+F+I+R4	-55607.2	12	0.1251	GTR+F+I+G4	-54917.4	150	14	0.1314	GTR+F+I+G4	-55572.8	100	16	0.1146
OG0003174	GTR+F+I+R4	-25045.9	38	0.0969	GTR+F+I+R4	-25149.1	40	0.1046	GTR+F+I+G4	-25008.5	500	38	0.0977	GTR+F+I+G4	-25140	750	40	0.1057
OG0003175	GTR+F+I+R4	-26322.4	22	0.1324	GTR+F+I+R4	-26325.3	22	0.1316	GTR+F+I+G4	-26335.5	750	24	0.1336	GTR+F+I+G4	-26338.5	900	24	0.1332
OG0003176	TIM+F+I+R4	-14061.9	26	0.1487	GTR+F+I+R4	-14326.3	24	0.144	GTR+F+I+G4	-14044.6	200	28	0.1534	GTR+F+I+G4	-14298.2	150	26	0.1475
OG0003177	TN+F+I+R3	-13934.6	34	0.0803	TN+F+I+R3	-13907.2	42	0.0805	GTR+F+I+G4	-13930.3	450	40	0.0846	GTR+F+I+G4	-13901.6	450	40	0.0855
OG0003178	GTR+F+I+R4	-11837	38	0.1033	GTR+F+I+R4	-11876.3	38	0.106	GTR+F+I+G4	-11833.8	350	34	0.1056	GTR+F+I+G4	-11884	700	34	0.1067
OG0003179	GTR+F+I+R4	-35960.3	28	0.1535	GTR+F+I+R4	-35962.1	28	0.1535	GTR+F+I+G4	-35992.3	300	30	0.149	GTR+F+I+G4	-36001.5	200	30	0.1486
OG0003180	TN+F+I+G4	-6749.76	48	0.0909	TN+F+I+G4	-6728.42	48	0.0901	GTR+F+I+G4	-6706.36	650	42	0.0859	GTR+F+I+G4	-6704.43	900	42	0.0883
OG0003181	TIM2+F+I+R4	-16688.1	42	0.0796	TIM2+F+I+R4	-16689.2	42	0.08	GTR+F+I+G4	-16692.8	400	42	0.0775	GTR+F+I+G4	-16693.9	650	42	0.0779
OG0003182	TIM2+F+I+G4	-13202.7	48	0.0861	TIM2+F+I+G4	-13388	44	0.0892	GTR+F+I+G4	-13186.7	200	44	0.0848	GTR+F+I+G4	-13367.8	300	44	0.0881
OG0003183	GTR+F+R5	-44829.1	28	0.1019	GTR+F+R5	-45233.8	26	0.1023	GTR+F+I+G4	-44876.2	200	28	0.0979	GTR+F+I+G4	-45270.2	200	26	0.0987
OG0003184	TIM2+F+I+G4	-13196.8	32	0.0503	TIM2+F+I+G4	-13234.7	32	0.0489	GTR+F+I+G4	-13185.1	650	32	0.05	GTR+F+I+G4	-13230.6	1000	32	0.0485
OG0003185	TIM2+F+I+R4	-41679.5	18	0.143	TIM2+F+I+R5	-42082.6	18	0.1251	GTR+F+I+G4	-41694.2	150	18	0.1391	GTR+F+I+G4	-42107.3	250	18	0.1207
OG0003186	TIM2+F+I+G4	-9363.83	36	0.0765	TIM2+F+I+G4	-9362.93	36	0.0765	GTR+F+I+G4	-9355.72	400	42	0.0735	GTR+F+I+G4	-9355.71	350	42	0.0735
OG0003187	TIM3+F+I+R5	-16918.4	34	0.0416	TIM3+F+I+R5	-16914.5	34	0.0416	GTR+F+I+G4	-16923	450	34	0.0422	GTR+F+I+G4	-16925.2	400	32	0.0404
OG0003188	TIM+F+I+G4	-4919.71	56	0.0724	TIM+F+I+G4	-4927.69	56	0.0724	GTR+F+I+G4	-4892.93	500	56	0.0711	GTR+F+I+G4	-4892.93	750	58	0.0714
OG0003189	GTR+F+I+R4	-75127.3	22	0.1477	GTR+F+I+R4	-75356.6	22	0.145	GTR+F+I+G4	-75207.4	150	22	0.1392	GTR+F+I+G4	-75434	100	22	0.1363
OG0003190	TN+F+I+R4	-30753.8	46	0.1036	TN+F+I+R4	-30897.5	42	0.1095	GTR+F+I+G4	-30775.7	650	46	0.1195	GTR+F+I+G4	-30896.4	650	42	0.1204
OG0003191	TIM2+F+I+R3	-21369.4	38	0.0769	TIM2+F+I+R3	-21602.6	40	0.0842	GTR+F+I+G4	-21345.7	150	38	0.0803	GTR+F+I+G4	-21579.9	250	40	0.0887
OG0003192	TIM2+F+I+R4	-24164.6	28	0.0763	TIM2+F+I+R4	-24209	26	0.0747	GTR+F+I+G4	-24159.1	550	26	0.0739	GTR+F+I+G4	-24193.2	550	26	0.0735
OG0003194	TIM+F+I+R4	-36513.4	34	0.0921	TIM+F+I+R4	-37433.5	32	0.1008	GTR+F+I+G4	-36481.3	450	34	0.092	GTR+F+I+G4	-37409	650	34	0.0932
OG0003195	TIM2+F+I+R4	-27938.8	36	0.0468	TIM2+F+I+R4	-27952.6	36	0.0468	GTR+F+I+G4	-27941.5	300	36	0.0462	GTR+F+I+G4	-27941.5	350	36	0.0461
OG0003196	GTR+F+I+R4	-17130.8	22	0.1561	GTR+F+I+R4	-17238.6	22	0.153	GTR+F+I+G4	-17138.2	350	24	0.147	GTR+F+I+G4	-17246.8	450	26	0.1427
OG0003198	GTR+F+I+R4	-33175.9	32	0.1606	GTR+F+I+R4	-33470.4	34	0.1511	GTR+F+I+G4	-33174.3	350	38	0.1549	GTR+F+I+G4	-33430.1	200	42	0.1427
OG0003199	TN+F+I+G4	-3038.43	90	0.0219	TN+F+I+R2	-3039.01	88	0.022	GTR+F+I+G4	-3022.54	1000	88	0.0222	GTR+F+I+G4	-3022.54	1000	88	0.0223
OG0003200	TIM2+F+I+R4	-32517.5	24	0.1174	TIM2+F+I+R4	-33224.7	28	0.1374	GTR+F+I+G4	-32522.1	150	24	0.1118	GTR+F+I+G4	-33228.5	150	26	0.1392
OG0003201	TIM2+F+I+R4	-20617.8	32	0.041	TIM2+F+I+R4	-20600.7	34	0.041	GTR+F+I+G4	-20624.1	300	34	0.0421	GTR+F+I+G4	-20609.9	450	36	0.0422
OG0003202	TIM2+F+I+R4	-23199.8	32	0.0306	TIM2+F+I+R4	-23247.7	32	0.0312	GTR+F+I+G4	-23203.1	400	32	0.0321	GTR+F+I+G4	-23233.1	250	32	0.0329
OG0003204	TIM+F+I+G4	-12366.5	50	0.1066	TIM+F+I+G4	-12341	48	0.1009	GTR+F+I+G4	-12322.4	750	50	0.1076	GTR+F+I+G4	-12324.8	600	50	0.1074
OG0003205	TIM+F+I+R4	-67575.5	14	0.113	TIM+F+I+R4	-67762.9	12	0.1131	GTR+F+I+G4	-67599.6	150	14	0.1118	GTR+F+I+G4	-67794.9	100	12	0.1115
OG0003206	GTR+F+I+R4	-22465.4	34	0.1553	GTR+F+I+R4	-22485.8	32	0.158	GTR+F+I+G4	-22456.2	500	34	0.1518	GTR+F+I+G4	-22491.4	650	32	0.1548
OG0003207	GTR+F+I+R5	-71360.5	28	0.1639	GTR+F+I+R4	-71726.5	26	0.1607	GTR+F+I+G4	-71429	300	30	0.1605	GTR+F+I+G4	-71785.9	200	28	0.1575
OG0003208	TIM2+F+I+R3	-16148.7	34	0.1395	TIM2+F+I+R4	-16240.2	38	0.1315	GTR+F+I+G4	-16146.4	1000	34	0.1333	GTR+F+I+G4	-16238.3	500	38	0.1253
OG0003209	TNe+G4	-3558.45	76	0.0864	TNe+G4	-3538.88	76	0.0865	GTR+F+G4	-3508.92	1000	88	0.1043	GTR+F+I+G4	-3501.74	1000	88	0.0995
OG0003210	TIM+F+I+G4	-16593.9	34	0.1132	TIM+F+I+R3	-16601.5	34	0.1173	GTR+F+I+G4	-16572.5	350	40	0.1117	GTR+F+I+G4	-16585.7	450	40	0.1132
OG0003211	TIM2+F+I+R4	-49874.1	20	0.1037	TIM2+F+I+R4	-49826.3	20	0.103	GTR+F+I+G4	-49876.8	150	20	0.1025	GTR+F+I+G4	-49823	100	20	0.1018
OG0003212	TIM+F+I+G4	-2574.43	88	0.0204	TIM+F+I+G4	-2564.15	90	0.0211	GTR+F+I+G4	-2541.69	700	92	0.0202	GTR+F+I+G4	-2542.18	500	86	0.021
OG0003213	TIM3+F+I+R3	-14406.8	38	0.1058	TIM3+F+I+R3	-14465.4	34	0.1026	GTR+F+I+G4	-14396.4	500	34	0.1008	GTR+F+I+G4	-14434.7	700	34	0.1004
OG0003214	GTR+F+I+R4	-27775.6	22	0.1277	GTR+F+I+R4	-27900.7	24	0.1276	GTR+F+I+G4	-27780.7	500	30	0.1282	GTR+F+I+G4	-27905.7	250	30	0.1269
OG0003216	TN+F+I+G4	-3695.31	92	0.0648	TN+F+I+G4	-3783.76	94	0.061	GTR+F+I+G4	-3680.17	500	94	0.0602	GTR+F+I+G4	-3721.91	800	94	0.066
OG0003217	GTR+F+I+R5	-24921.7	28	0.1104	GTR+F+I+R4	-24970.7	24	0.1035	GTR+F+I+G4	-24937	250	28	0.1086	GTR+F+I+G4	-24982.5	450	28	0.1097
OG0003218	TIM2+F+I+R4	-45975	26	0.1409	TIM2+F+I+R4	-46551.8	22	0.1388	GTR+F+I+G4	-45975.4	900	24	0.1405	GTR+F+I+G4	-46546.8	100	22	0.1386
OG0003219	GTR+F+I+R3	-11418.9	52	0.1026	GTR+F+I+R3	-11507.8	46	0.1016	GTR+F+I+G4	-11411.5	1000	52	0.1046	GTR+F+I+G4	-11499.7	1000	46	0.1043
OG0003220	TIM2+F+I+R4	-11129.4	34	0.0672	TIM2+F+I+R4	-11186.2	38	0.064	GTR+F+I+G4	-11132.2	1000	34	0.0665	GTR+F+I+G4	-11192.8	1000	36	0.0621
OG0003221	TN+F+I+G4	-5512.2	68	0.0758	TN+F+I+G4	-5585.86	70	0.0689	GTR+F+I+G4	-5486.66	600	70	0.0761	GTR+F+I+G4	-5567.12	1000	72	0.0763
OG0003222	TIM2+F+I+R4	-22510.5	62	0.1865	TIM2+F+I+R5	-22726.3	60	0.1839	GTR+F+I+G4	-22492.1	250	64	0.2019	GTR+F+I+G4	-22729.3	1000	60	0.1918
OG0003223	TIM+F+I+R4	-16799.5	30	0.1059	TIM+F+I+R4	-16810.2	30	0.1059	GTR+F+I+G4	-16799	350	28	0.0946	GTR+F+I+G4	-16798.4	350	28	0.0945
OG0003225	GTR+F+I+R4	-61461.9	18	0.0982	GTR+F+I+R4	-61629.1	26	0.1028	GTR+F+I+G4	-61506.1	150	18	0.0956	GTR+F+I+G4	-61672.3	100	26	0.0997
OG0003226	TIM2e+I+R4	-19061.4	44	0.0814	SYM+I+R4	-19225.6	46	0.0834	GTR+F+I+G4	-19050.8	200	44	0.0807	GTR+F+I+G4	-19210.3	250	46	0.0827
OG0003227	GTR+F+I+R4	-70210.5	22	0.1463	GTR+F+I+R4	-70343.2	22	0.1478	GTR+F+I+G4	-70260.9	150	24	0.1425	GTR+F+I+G4	-70411.3	150	24	0.1437
OG0003228	TIM+F+I+G4	-13623.6	50	0.0642	TIM+F+I+G4	-13573.7	50	0.066	GTR+F+I+G4	-13613	1000	52	0.065	GTR+F+I+G4	-13564.6	1000	52	0.0666
OG0003229	TIM3+F+I+R3	-12279	40	0.0703	TIM3+F+I+R3	-12288.7	38	0.0622	GTR+F+I+G4	-12248.8	300	40	0.0704	GTR+F+I+G4	-12222.2	350	38	0.0601
OG0003230	TIM+F+I+R4	-23807.2	32	0.1004	TIM+F+I+R4	-23878.9	32	0.1001	GTR+F+I+G4	-23815.4	250	32	0.1034	GTR+F+I+G4	-23842.7	300	34	0.1013
OG0003231	GTR+F+I+R5	-45587.5	24	0.1056	GTR+F+I+R5	-45690.1	24	0.104	GTR+F+I+G4	-45664.6	200	20	0.1097	GTR+F+I+G4	-45776.3	100	22	0.1058
OG0003232	GTR+F+I+R4	-20140.3	52	0.0882	GTR+F+I+R4	-20104.5	52	0.0879	GTR+F+I+G4	-20124.8	500	54	0.084	GTR+F+I+G4	-20094	450	54	0.0833
OG0003234	TIM2+F+I+R4	-12744.1	58	0.0272	TIM2+F+I+R4	-12633.2	50	0.0481	GTR+F+I+G4	-12735.2	450	52	0.0275	GTR+F+I+G4	-12639.6	350	50	0.0379
OG0003235	TIM2+F+I+R4	-23274.5	24	0.0962	TIM2+F+I+R3	-23431.4	24	0.0953	GTR+F+I+G4	-23275	300	22	0.0931	GTR+F+I+G4	-23433.3	900	22	0.093
OG0003237	GTR+F+I+R4	-20742.4	28	0.055	GTR+F+I+R4	-20793.5	26	0.0569	GTR+F+I+G4	-20711	350	28	0.06	GTR+F+I+G4	-20814.1	450	30	0.0584
OG0003238	TIM2+F+I+G4	-13869.8	38	0.0473	TIM2+F+I+R4	-14099.8	34	0.0447	GTR+F+I+G4	-13857.4	550	38	0.0486	GTR+F+I+G4	-14094.2	450	36	0.0454
OG0003239	TN+F+I+R3	-12395.7	50	0.0668	TN+F+I+R3	-12385.6	50	0.0669	HKY+F+I+G4	-12381.8	1000	50	0.0717	HKY+F+I+G4	-12371.3	650	50	0.0718
OG0003240	TIM2+F+I+G4	-4214.85	102	0.1805	TIM2+F+I+G4	-4220.03	102	0.1784	GTR+F+I+G4	-4198.49	1000	100	0.1868	GTR+F+I+G4	-4204.44	1000	98	0.1722
OG0003241	TIM3e+I+R3	-9720.58	66	0.2356	TIM3e+I+G4	-10245.6	62	0.2062	GTR+F+I+G4	-9705.77	650	68	0.2408	GTR+F+I+G4	-10223	850	60	0.2043
OG0003243	TN+F+I+G4	-3224.26	88	0.0761	TN+F+G4	-3224.68	90	0.0978	GTR+F+I+G4	-3188.76	1000	90	0.0803	GTR+F+I+G4	-3188.77	850	92	0.0939
OG0003244	TIM3+F+I+R4	-38947.9	26	0.1391	TIM3+F+I+R4	-39179.7	28	0.1483	GTR+F+I+G4	-38962.8	400	26	0.1329	GTR+F+I+G4	-39190.9	500	32	0.1437
OG0003245	TIM+F+I+R3	-6663.16	48	0.0243	GTR+F+I+R3	-6734.7	56	0.0246	GTR+F+I+G4	-6656.53	700	48	0.0224	GTR+F+I+G4	-6727.58	1000	46	0.0225
OG0003246	TIM2+F+I+R4	-24009.1	36	0.1192	TIM2+F+I+R4	-24400.9	36	0.1127	GTR+F+I+G4	-24034.8	200	36	0.1129	GTR+F+I+G4	-24430.3	200	36	0.1055
OG0003247	TIM2+F+I+R4	-30576.7	22	0.0919	TIM2+F+I+R4	-30613.6	22	0.0917	GTR+F+I+G4	-30584.7	250	22	0.0894	GTR+F+I+G4	-30621.5	300	22	0.0892
OG0003248	GTR+F+I+R4	-23648.9	40	0.1317	GTR+F+I+R4	-23963.5	38	0.1072	GTR+F+I+G4	-23652.3	550	42	0.0789	GTR+F+I+G4	-23963.9	400	38	0.0768
OG0003249	GTR+F+I+R4	-23237	32	0.098	GTR+F+I+R4	-23353	30	0.0816	GTR+F+I+G4	-23251.8	200	30	0.0937	GTR+F+I+G4	-23366.6	250	24	0.0977
OG0003250	GTR+F+I+R4	-34642.1	20	0.1008	GTR+F+I+R4	-34804.9	22	0.0978	GTR+F+I+G4	-34664.5	400	22	0.0996	GTR+F+I+G4	-34829.3	650	22	0.0962
OG0003251	TIM2+F+I+R4	-13089.4	42	0.1375	GTR+F+I+R4	-14189.2	68	0.1405	GTR+F+I+G4	-13030.3	450	42	0.1363	GTR+F+I+G4	-14185.9	1000	68	0.1406
OG0003252	GTR+F+I+R4	-26915.4	42	0.112	GTR+F+I+R4	-27181	40	0.1138	GTR+F+I+G4	-26894.7	500	44	0.1084	GTR+F+I+G4	-27115.1	500	44	0.1056
OG0003253	TN+F+I+G4	-4383.27	66	0.1096	TN+F+I+G4	-4412.69	74	0.1169	GTR+F+I+G4	-4348.26	900	66	0.1177	GTR+F+I+G4	-4377.34	1000	76	0.1249
OG0003254	GTR+F+I+R4	-20328.7	34	0.1085	GTR+F+I+R4	-20432.3	34	0.111	GTR+F+I+G4	-20327.5	350	34	0.1076	GTR+F+I+G4	-20431.6	250	34	0.1109
OG0003255	GTR+F+I+R4	-30056.3	34	0.0968	GTR+F+I+R4	-30197	34	0.0967	GTR+F+I+G4	-30058.8	650	34	0.0935	GTR+F+I+G4	-30195	850	34	0.0934
OG0003256	TIM+F+I+R4	-17020.8	26	0.0824	TIM+F+I+R3	-16770.6	26	0.0819	GTR+F+I+G4	-17020.3	100	26	0.0844	GTR+F+I+G4	-16763.3	150	26	0.0844
OG0003257	GTR+F+I+R4	-62447.8	18	0.1384	GTR+F+I+R4	-62387.6	20	0.1318	GTR+F+I+G4	-62473.4	150	20	0.1357	GTR+F+I+G4	-62410.5	100	20	0.1284
OG0003258	GTR+F+I+R4	-26893.2	32	0.1019	GTR+F+I+R4	-26888.3	32	0.1025	GTR+F+I+G4	-26847.7	300	36	0.0967	GTR+F+I+G4	-26908.7	350	36	0.0972
OG0003259	TIM3e+I+G4	-8242.3	44	0.0922	TIM3e+I+G4	-8238.12	46	0.0943	HKY+F+I+G4	-8232.14	400	44	0.0897	HKY+F+I+G4	-8224.36	550	44	0.0909
OG0003260	TIM3+F+I+G4	-9961.33	46	0.0472	TIM3+F+I+R4	-10488.4	54	0.0478	GTR+F+I+G4	-9953.51	1000	48	0.0476	GTR+F+I+G4	-10476.1	850	52	0.0469
OG0003261	GTR+F+I+R4	-36757.2	32	0.0946	GTR+F+I+R4	-36979.4	34	0.0955	GTR+F+I+G4	-36751.4	1000	32	0.0919	GTR+F+I+G4	-36949.2	1000	30	0.0923
OG0003262	GTR+F+I+G4	-15415.9	42	0.0904	GTR+F+I+G4	-15414.6	42	0.0899	GTR+F+I+G4	-15385.2	650	42	0.0869	GTR+F+I+G4	-15390.2	550	42	0.0865
OG0003263	TN+F+I+G4	-4688.69	64	0.0442	TN+F+I+G4	-4748.29	66	0.0458	GTR+F+I+G4	-4674.98	950	66	0.0446	GTR+F+I+G4	-4735.9	1000	64	0.0465
OG0003264	TIM2+F+I+R4	-25106.8	26	0.1051	TIM2+F+I+R4	-25158	26	0.1067	GTR+F+I+G4	-25111.3	200	26	0.1033	GTR+F+I+G4	-25148.4	150	26	0.1051
OG0003265	GTR+F+I+R4	-30466.1	26	0.0945	GTR+F+I+R4	-30474	26	0.0944	GTR+F+I+G4	-30451.1	150	24	0.0971	GTR+F+I+G4	-30458.9	200	24	0.0968
OG0003266	SYM+I+R4	-41684.7	24	0.1457	SYM+I+R4	-41697.6	24	0.1453	GTR+F+I+G4	-41708.7	200	24	0.1399	GTR+F+I+G4	-41699.9	100	24	0.1394
OG0003267	K2P+G4	-4270.62	70	0.0781	K2P+G4	-4265.97	70	0.0762	GTR+F+I+G4	-4232.58	1000	68	0.0939	GTR+F+I+G4	-4239.87	1000	66	0.153
OG0003268	GTR+F+I+R4	-37526.8	28	0.1124	GTR+F+I+R4	-37535	28	0.1119	GTR+F+I+G4	-37532.6	300	30	0.1093	GTR+F+I+G4	-37540.8	300	30	0.1088
OG0003269	TN+F+I+G4	-7417.98	38	0.0562	TIM+F+I+G4	-7474.81	38	0.0557	GTR+F+I+G4	-7407.41	1000	38	0.0565	GTR+F+I+G4	-7426.67	1000	38	0.0568
OG0003270	GTR+F+I+R3	-24511.7	24	0.1052	GTR+F+I+R3	-24558.5	26	0.1058	GTR+F+I+G4	-24500.6	300	22	0.1063	GTR+F+I+G4	-24548.4	250	24	0.1068
OG0003271	TIM2+F+I+R4	-35654.6	22	0.141	TIM2+F+I+R4	-35668.9	24	0.1403	GTR+F+I+G4	-35645.3	250	26	0.1336	GTR+F+I+G4	-35687	350	28	0.1325
OG0003272	TIM3+F+I+R4	-34394.9	28	0.1289	TIM3+F+I+R4	-34881.5	28	0.1404	GTR+F+I+G4	-34380.1	250	28	0.1272	GTR+F+I+G4	-34872.6	250	26	0.1396
OG0003273	TVM+F+I+R4	-42684.6	20	0.1013	TVM+F+I+R4	-43055.9	20	0.1005	GTR+F+I+G4	-42694.1	100	20	0.0994	GTR+F+I+G4	-43067.4	100	20	0.0992
OG0003274	TIM2+F+I+R3	-20913.9	26	0.0595	TIM2+F+I+R3	-20913.9	26	0.0595	GTR+F+I+G4	-20893.2	300	26	0.0595	GTR+F+I+G4	-20893.2	250	26	0.0595
OG0003275	TN+F+I+R4	-26354.6	24	0.1095	TN+F+I+R4	-26490.7	26	0.1105	GTR+F+I+G4	-26339.7	300	30	0.1066	GTR+F+I+G4	-26455.2	250	26	0.1099
OG0003276	GTR+F+I+R4	-47254.8	16	0.0773	GTR+F+I+R4	-47376	20	0.0759	GTR+F+I+G4	-47261.6	250	16	0.0786	GTR+F+I+G4	-47407.1	200	20	0.0764
OG0003277	TN+F+I+R3	-8378.26	48	0.1461	TIM3+F+I+R3	-8526.51	48	0.0593	GTR+F+I+G4	-8359.75	550	52	0.1495	GTR+F+I+G4	-8518.91	550	50	0.0584
OG0003278	TIM3e+I+G4	-8089.86	46	0.0564	TN+F+I+R4	-8081.63	50	0.0533	GTR+F+I+G4	-8071.49	850	44	0.0545	GTR+F+I+G4	-8071.19	900	50	0.0557
OG0003279	TIM2+F+I+G4	-18521.1	28	0.0752	GTR+F+I+R5	-19105.6	24	0.0697	GTR+F+I+G4	-18512.7	850	34	0.0558	GTR+F+I+G4	-19108.6	250	24	0.0693
OG0003280	TIM2+F+I+G4	-10821.2	44	0.0971	TIM2+F+I+G4	-10897	42	0.0981	GTR+F+I+G4	-10812.8	700	44	0.1004	GTR+F+I+G4	-10888.8	500	42	0.0992
OG0003282	TIM+F+I+R3	-17195.1	40	0.0406	TIM+F+I+R4	-17172.7	40	0.0408	GTR+F+I+G4	-17200.2	200	40	0.0406	GTR+F+I+G4	-17182.2	150	40	0.0406
OG0003283	TIM2+F+I+G4	-7643.1	52	0.0999	TIM2+F+I+G4	-7565.16	48	0.0918	GTR+F+I+G4	-7606.63	600	50	0.0988	GTR+F+I+G4	-7555.81	650	48	0.0976
OG0003284	GTR+F+I+R4	-23323.6	28	0.1428	GTR+F+I+R4	-23433.4	30	0.147	GTR+F+I+G4	-23329.3	250	30	0.1441	GTR+F+I+G4	-23441	150	30	0.1468
OG0003285	TIM2+F+I+R4	-18387.8	52	0.1318	TIM2+F+I+R4	-18380.4	50	0.1323	GTR+F+I+G4	-18360.1	600	54	0.1261	GTR+F+I+G4	-18351.1	500	54	0.1279
OG0003286	GTR+F+I+R4	-27417.3	34	0.1134	GTR+F+I+R4	-27417.1	34	0.1135	GTR+F+I+G4	-27428.4	550	34	0.1099	GTR+F+I+G4	-27431.5	350	34	0.11
OG0003287	TIM2+F+I+R4	-22020.2	42	0.1248	TIM2+F+I+R4	-22939	40	0.0932	GTR+F+I+G4	-22012.6	500	42	0.1272	GTR+F+I+G4	-22971.8	600	48	0.123
OG0003288	GTR+F+I+R4	-21892	28	0.1061	GTR+F+I+R4	-21937.1	30	0.1067	GTR+F+I+G4	-21903.1	200	34	0.113	GTR+F+I+G4	-21933.4	250	30	0.1123
OG0003289	GTR+F+I+R4	-27041.4	26	0.1182	GTR+F+I+R4	-27189.9	26	0.1181	GTR+F+I+G4	-27029.7	200	24	0.115	GTR+F+I+G4	-27190.4	300	24	0.1149
OG0003290	GTR+F+I+R4	-28420.3	22	0.1417	GTR+F+I+R4	-28469.8	26	0.1386	GTR+F+I+G4	-28426.5	200	22	0.1349	GTR+F+I+G4	-28485.7	200	26	0.1309
OG0003291	GTR+F+I+R4	-28590.1	30	0.1213	GTR+F+I+R4	-28689.4	30	0.1212	GTR+F+I+G4	-28610.5	150	30	0.1207	GTR+F+I+G4	-28705.1	150	30	0.1212
OG0003292	TIM2+F+I+R3	-32104.4	26	0.142	GTR+F+I+R4	-33415.6	26	0.1318	GTR+F+I+G4	-32090.2	150	26	0.1394	GTR+F+I+G4	-33424.4	400	22	0.1283
OG0003293	TIMe+I+G4	-7001.4	52	0.0806	TN+F+I+G4	-7252.12	68	0.1445	GTR+F+I+G4	-6981.94	850	52	0.0726	GTR+F+I+G4	-7239.26	900	68	0.1426
OG0003294	TIM+F+I+R5	-31487.3	26	0.0873	TIM+F+I+R4	-31637.2	26	0.0958	GTR+F+I+G4	-31503.3	200	24	0.0937	GTR+F+I+G4	-31648.9	150	26	0.0926
OG0003296	TIM2e+I+R2	-2402.38	98	0.0248	TIM2+F+I+G4	-2380.87	102	0.0266	GTR+F+I+G4	-2378.72	1000	100	0.0328	GTR+F+I+G4	-2360.69	1000	100	0.0303
OG0003297	TN+F+I+G4	-7882.18	58	0.0792	TN+F+I+G4	-7891.36	58	0.0752	HKY+F+I+G4	-7863.72	600	58	0.0802	HKY+F+I+G4	-7879.54	650	58	0.076
OG0003298	GTR+F+I+R4	-30777.3	34	0.1507	GTR+F+I+R4	-30806	34	0.1482	GTR+F+I+G4	-30790	450	32	0.1465	GTR+F+I+G4	-30818.1	350	34	0.1473
OG0003299	GTR+F+I+R3	-18338.9	24	0.0963	GTR+F+I+R3	-18320.2	22	0.0911	GTR+F+I+G4	-18343.2	400	24	0.0948	GTR+F+I+G4	-18323	450	24	0.0921
OG0003300	GTR+F+I+R3	-5656.69	70	0.0356	GTR+F+I+G4	-5772.43	68	0.0344	GTR+F+I+G4	-5647.49	1000	68	0.0356	GTR+F+I+G4	-5750.18	650	70	0.0351
OG0003302	TN+F+I+R4	-52638.2	34	0.0885	TN+F+I+R4	-54205	28	0.0817	GTR+F+I+G4	-52628.6	150	34	0.0825	GTR+F+I+G4	-54169.2	150	28	0.0757
OG0003303	GTR+F+I+R4	-50447.5	26	0.1777	GTR+F+I+R4	-51012.7	28	0.1665	GTR+F+I+G4	-50440.6	600	28	0.1763	GTR+F+I+G4	-51015.7	300	28	0.1686
OG0003304	GTR+F+I+R3	-19890.3	26	0.1228	GTR+F+I+R3	-19922.7	26	0.1235	GTR+F+I+G4	-19890.2	300	26	0.1206	GTR+F+I+G4	-19920.1	300	24	0.1216
OG0003305	GTR+F+I+R4	-35392.3	14	0.1576	GTR+F+I+R5	-35410.3	20	0.1594	GTR+F+I+G4	-35411	450	20	0.1548	GTR+F+I+G4	-35430.5	150	14	0.1503
OG0003306	GTR+F+I+R4	-61017.3	32	0.1079	TIM2+F+I+R4	-61319.8	32	0.1052	GTR+F+I+G4	-61036.9	200	32	0.1091	GTR+F+I+G4	-61334.7	400	32	0.1064
OG0003307	TIM2+F+I+R3	-17797.2	32	0.1285	TIM2+F+I+R3	-17862.9	32	0.128	GTR+F+I+G4	-17795.8	200	32	0.1272	GTR+F+I+G4	-17845.7	200	32	0.1264
OG0003308	TPM3u+F+I+G4	-12082.7	66	0.27	TIM3+F+I+G4	-12003.2	80	0.1496	GTR+F+I+G4	-12031	550	74	0.2532	GTR+F+I+G4	-11962.1	1000	76	0.1439
OG0003309	TIM3+F+I+R4	-14495	28	0.0877	TIM2+F+I+R4	-14741	32	0.0901	GTR+F+I+G4	-14493.1	500	28	0.0857	GTR+F+I+G4	-14689.2	550	32	0.0874
OG0003310	TIM+F+I+G4	-9489.05	46	0.1201	TIM+F+I+G4	-9484.28	44	0.1203	HKY+F+I+G4	-9477.04	1000	44	0.1225	HKY+F+I+G4	-9476.53	1000	48	0.1217
OG0003311	GTR+F+I+R4	-33005.1	34	0.1037	GTR+F+I+R4	-33241.1	36	0.1054	GTR+F+I+G4	-33019.4	150	34	0.1014	GTR+F+I+G4	-33242.7	200	36	0.1036
OG0003312	TIM2e+I+G4	-6936.46	54	0.0952	TIM2e+I+G4	-6925.25	52	0.0953	GTR+F+I+G4	-6913.47	450	52	0.1026	GTR+F+I+G4	-6913.47	500	52	0.1021
OG0003313	GTR+F+I+R3	-17648.8	26	0.1024	GTR+F+I+R3	-17858.9	28	0.105	GTR+F+I+G4	-17655.3	400	24	0.0998	GTR+F+I+G4	-17865.1	450	24	0.1037
OG0003314	TVM+F+I+R4	-40394.8	24	0.1509	TVM+F+I+R4	-40460.9	24	0.1498	GTR+F+I+G4	-40381.8	400	24	0.147	GTR+F+I+G4	-40451.6	250	26	0.1467
OG0003315	GTR+F+I+G4	-9554.95	60	0.063	GTR+F+I+G4	-9468.25	62	0.0582	GTR+F+I+G4	-9521.58	1000	58	0.0638	GTR+F+I+G4	-9460.1	550	60	0.0603
OG0003316	GTR+F+I+R4	-22154.7	32	0.1352	GTR+F+I+R4	-22180.8	32	0.1304	HKY+F+I+G4	-22182.6	500	32	0.12	HKY+F+I+G4	-22179.7	350	32	0.1192
OG0003317	TIM+F+I+G4	-10289.9	52	0.0769	GTR+F+I+R3	-10290.4	52	0.0736	GTR+F+I+G4	-10265.5	750	54	0.0775	GTR+F+I+G4	-10281.4	400	58	0.0737
OG0003318	GTR+F+I+R4	-18819.2	32	0.1366	GTR+F+I+R3	-18876.8	32	0.1386	GTR+F+I+G4	-18826.9	350	32	0.1284	GTR+F+I+G4	-18845.3	700	32	0.1305
OG0003319	GTR+F+I+R4	-39671.5	18	0.1107	GTR+F+I+R4	-39592.5	18	0.1111	GTR+F+I+G4	-39674.9	150	18	0.1102	GTR+F+I+G4	-39597.6	150	18	0.1106
OG0003320	TVM+F+I+R4	-38912.5	16	0.1439	GTR+F+I+R4	-39068.2	16	0.1413	GTR+F+I+G4	-38908.1	150	16	0.1435	GTR+F+I+G4	-39058.8	250	16	0.1417
OG0003322	TIM2+F+I+G4	-4768.18	128	0.158	TIM2+F+I+R3	-4670.16	116	0.0451	GTR+F+I+G4	-4720.6	650	124	0.1701	GTR+F+I+G4	-4627.95	1000	112	0.0586
OG0003324	GTR+F+I+R4	-35514.8	24	0.1115	GTR+F+I+R4	-35662.6	22	0.1049	GTR+F+I+G4	-35520.2	150	26	0.1122	GTR+F+I+G4	-35668	250	24	0.106
OG0003326	TIM2+F+I+R4	-26398.7	32	0.1095	TIM2+F+I+R4	-26397.8	32	0.1095	GTR+F+I+G4	-26405.4	300	32	0.1101	GTR+F+I+G4	-26407.8	150	32	0.1102
OG0003327	GTR+F+I+R4	-35900.9	20	0.1306	GTR+F+I+R4	-35855.1	20	0.1295	GTR+F+I+G4	-35888.6	250	20	0.1232	GTR+F+I+G4	-35868.8	250	20	0.1222
OG0003328	TIM2+F+I+R4	-27136.6	30	0.0915	TIM2+F+I+R4	-27175.6	32	0.098	GTR+F+I+G4	-27107.8	300	30	0.0871	GTR+F+I+G4	-27170.4	250	32	0.0966
OG0003329	GTR+F+I+R4	-21530.4	36	0.1339	GTR+F+I+R4	-21695.8	36	0.133	GTR+F+I+G4	-21516.8	700	34	0.1352	GTR+F+I+G4	-21680.1	300	36	0.1337
OG0003330	TNe+I+R2	-2432.53	92	0.0348	TN+F+I+R2	-2412.6	90	0.0352	GTR+F+I+G4	-2374.32	950	94	0.0367	GTR+F+I+G4	-2378.81	950	96	0.038
OG0003331	TN+F+I+R3	-15613.3	44	0.0832	TIM3+F+I+R3	-15734.3	42	0.1021	HKY+F+I+G4	-15601.8	850	44	0.1041	HKY+F+I+G4	-15735.5	1000	42	0.104
OG0003332	GTR+F+I+R4	-36051	24	0.1276	GTR+F+I+R4	-36214.7	24	0.1299	GTR+F+I+G4	-36071.3	150	24	0.122	GTR+F+I+G4	-36234.6	250	24	0.124
OG0003333	GTR+F+I+R4	-45389.5	16	0.1341	GTR+F+I+R5	-45461.3	16	0.1338	GTR+F+I+G4	-45397.7	150	16	0.13	GTR+F+I+G4	-45474.9	150	16	0.1296
OG0003334	TIM2+F+I+G4	-9910.3	44	0.0877	TIM2+F+I+G4	-9914.83	44	0.0876	GTR+F+I+G4	-9886.59	350	44	0.0877	GTR+F+I+G4	-9897.81	400	44	0.088
OG0003335	TIM3+F+I+G4	-15359	28	0.1199	TIM3+F+I+R4	-15989.9	34	0.1037	GTR+F+I+G4	-15352.3	550	32	0.1281	GTR+F+I+G4	-15989.8	950	40	0.1081
OG0003336	GTR+F+I+R4	-32515.5	32	0.0597	GTR+F+I+R4	-32592.4	32	0.0597	GTR+F+I+G4	-32527.8	150	32	0.0622	GTR+F+I+G4	-32608.3	300	32	0.0622
OG0003337	TIM2+F+I+R4	-22018.2	28	0.0743	TIM2+F+I+R4	-22009.5	32	0.0702	GTR+F+I+G4	-22016	250	28	0.0754	GTR+F+I+G4	-21998.8	300	28	0.0737
OG0003338	TNe+G4	-1687.01	116	0.0212	TNe+G4	-1721.29	118	0.0212	GTR+F+I+G4	-1663.33	1000	126	0.0257	GTR+F+I+G4	-1662.79	1000	124	0.0239
OG0003339	GTR+F+I+R3	-32408.7	26	0.0836	GTR+F+I+R3	-32538.7	26	0.0838	GTR+F+I+G4	-32392.5	450	26	0.0823	GTR+F+I+G4	-32521.2	300	28	0.0821
OG0003340	TIM2+F+I+R4	-26486.2	26	0.1103	TIM2+F+I+R4	-26485.5	26	0.1094	GTR+F+I+G4	-26505.1	500	30	0.1076	GTR+F+I+G4	-26495.2	850	32	0.0923
OG0003341	TVM+F+I+R4	-35038.8	18	0.1185	GTR+F+I+R4	-35152.2	16	0.1203	GTR+F+I+G4	-35065.4	150	18	0.1119	GTR+F+I+G4	-35189.6	350	16	0.1141
OG0003343	GTR+F+I+G4	-16253.4	36	0.0527	TIM3+F+I+G4	-16271.9	38	0.0468	GTR+F+I+G4	-16243.3	400	36	0.0537	GTR+F+I+G4	-16262.9	650	38	0.0477
OG0003344	GTR+F+I+R5	-91090.6	24	0.1244	GTR+F+I+R5	-91098.4	24	0.1245	GTR+F+I+G4	-91160.8	200	24	0.1204	GTR+F+I+G4	-91192.5	200	24	0.1205
OG0003345	TIM2+F+I+R3	-17775.5	44	0.0407	TIM2+F+I+R3	-17779.7	44	0.0407	GTR+F+I+G4	-17779.3	200	44	0.0435	GTR+F+I+G4	-17779.3	200	44	0.0435
OG0003346	GTR+F+I+R4	-26928	34	0.0378	GTR+F+I+R4	-27130.1	34	0.0372	GTR+F+I+G4	-26927.8	500	34	0.0385	GTR+F+I+G4	-27126	250	34	0.0376
OG0003347	TVM+F+I+R4	-20655.1	50	0.0954	TVM+F+I+R4	-20660.6	60	0.1304	GTR+F+I+G4	-20634.6	450	48	0.1094	GTR+F+I+G4	-20659.1	600	58	0.1318
OG0003348	GTR+F+I+R4	-48267.8	22	0.1155	GTR+F+I+R4	-48733.5	24	0.1074	GTR+F+I+G4	-48326.6	150	22	0.1108	GTR+F+I+G4	-48789.6	150	24	0.103
OG0003349	GTR+F+I+R4	-33567.7	20	0.0881	GTR+F+I+R4	-33563.4	20	0.0881	GTR+F+I+G4	-33572.7	200	20	0.0887	GTR+F+I+G4	-33590.1	200	20	0.089
OG0003350	TNe+I+G4	-4192.13	58	0.1041	TNe+I+G4	-4188.15	54	0.1041	GTR+F+I+G4	-4181.91	500	64	0.1143	GTR+F+I+G4	-4182.71	1000	56	0.1037
OG0003353	GTR+F+I+R3	-20007.9	34	0.1101	GTR+F+I+R3	-20025.9	34	0.1103	GTR+F+I+G4	-19996.8	300	32	0.1245	GTR+F+I+G4	-20008.7	200	32	0.1246
OG0003354	GTR+F+I+R4	-43182.2	26	0.1412	GTR+F+I+R4	-43556.1	24	0.1397	GTR+F+I+G4	-43199.7	250	26	0.1375	GTR+F+I+G4	-43544.2	250	24	0.1363
OG0003355	TIM2+F+I+G4	-19148.5	32	0.0387	TIM2+F+I+R3	-19496.2	32	0.0378	GTR+F+I+G4	-19129.6	400	32	0.0389	GTR+F+I+G4	-19481.7	250	28	0.0401
OG0003356	GTR+F+I+R4	-25788.7	32	0.1227	GTR+F+I+R4	-25814.4	36	0.1347	GTR+F+I+G4	-25777.5	500	32	0.1251	GTR+F+I+G4	-25796.1	500	36	0.1373
OG0003357	GTR+F+I+R4	-19338.2	34	0.1072	GTR+F+I+R4	-19320.6	36	0.1029	GTR+F+I+G4	-19319.3	700	34	0.1098	GTR+F+I+G4	-19304.6	450	36	0.105
OG0003358	GTR+F+I+R5	-47593.7	28	0.1472	GTR+F+I+R5	-47898	26	0.1455	GTR+F+I+G4	-47628.8	300	28	0.141	GTR+F+I+G4	-47930.1	250	26	0.1384
OG0003359	GTR+F+I+R4	-40885.2	30	0.1329	GTR+F+I+R4	-40980.1	30	0.1333	GTR+F+I+G4	-40867.5	250	32	0.1319	GTR+F+I+G4	-40972	200	32	0.1308
OG0003360	GTR+F+I+R3	-21840.4	44	0.089	GTR+F+I+R3	-21855.2	44	0.089	GTR+F+I+G4	-21829	550	44	0.0899	GTR+F+I+G4	-21838.3	250	44	0.0893
OG0003361	TIM+F+I+R4	-19961.3	24	0.0466	TIM+F+I+R4	-19975.9	24	0.0467	GTR+F+I+G4	-19972.1	350	28	0.0584	GTR+F+I+G4	-19979.3	250	26	0.0467
OG0003363	GTR+F+I+R4	-52432.4	20	0.1211	GTR+F+I+R4	-52746	20	0.1211	GTR+F+I+G4	-52451.1	150	20	0.1194	GTR+F+I+G4	-52766.9	150	20	0.119
OG0003364	GTR+F+I+G4	-4417.7	112	0.0502	TVM+F+G4	-5290.31	122	0.0767	GTR+F+I+G4	-4364.7	1000	114	0.0557	GTR+F+I+G4	-5203.88	1000	126	0.1227
OG0003365	TIM3+F+I+R3	-18431.8	38	0.2156	TIM3+F+I+R3	-18783.5	42	0.2178	GTR+F+I+G4	-18426.5	400	38	0.2194	GTR+F+I+G4	-18788	1000	44	0.2197
OG0003366	GTR+F+I+R4	-32421.3	44	0.109	GTR+F+I+R4	-32469.8	42	0.1146	GTR+F+I+G4	-32415.8	650	42	0.1122	GTR+F+I+G4	-32442.7	950	42	0.114
OG0003367	K2P+I+G4	-4573.33	40	0.0813	K2P+I+G4	-4566.77	40	0.0813	GTR+F+I+G4	-4530.05	550	58	0.1735	GTR+F+I+G4	-4530.05	550	60	0.174
OG0003368	GTR+F+I+R4	-18913	30	0.0645	GTR+F+I+R4	-18911.8	30	0.0646	GTR+F+I+G4	-18888.8	500	30	0.0652	GTR+F+I+G4	-18894.5	500	30	0.0651
OG0003369	GTR+F+I+R3	-13666.9	38	0.1195	GTR+F+I+R3	-13674.7	38	0.1199	GTR+F+I+G4	-13652.2	250	38	0.1215	GTR+F+I+G4	-13659.7	600	38	0.1214
OG0003370	TPM2u+F+I+R4	-24299.2	26	0.1413	TPM2u+F+I+R4	-24388.2	28	0.1324	GTR+F+I+G4	-24298.7	250	26	0.138	GTR+F+I+G4	-24393.3	250	28	0.1295
OG0003371	K3Pu+F+I+R3	-9965.47	56	0.1012	TIM3+F+I+G4	-10094.4	60	0.0872	GTR+F+I+G4	-9954.13	900	58	0.0816	GTR+F+I+G4	-10077.9	900	58	0.0872
OG0003372	TIM3+F+I+G4	-10916.7	48	0.0852	TIM3+F+I+G4	-11097.8	48	0.0848	GTR+F+I+G4	-10891.6	750	42	0.0834	GTR+F+I+G4	-11075.1	1000	44	0.0835
OG0003373	GTR+F+I+R4	-32639.1	18	0.1306	GTR+F+I+R4	-33051.3	18	0.118	GTR+F+I+G4	-32660.6	100	18	0.131	GTR+F+I+G4	-33066.9	200	18	0.118
OG0003374	GTR+F+I+R3	-23131.1	34	0.0717	GTR+F+I+R3	-23120.5	34	0.0718	GTR+F+I+G4	-23112.6	200	34	0.0734	GTR+F+I+G4	-23100.5	350	34	0.0736
OG0003375	GTR+F+I+R4	-23127.9	18	0.064	GTR+F+I+R4	-23120.5	18	0.0639	GTR+F+I+G4	-23138.5	250	18	0.064	GTR+F+I+G4	-23134.4	450	18	0.0639
OG0003376	TIM+F+G4	-3638.84	74	0.0487	TIM+F+G4	-3649.99	72	0.0486	GTR+F+I+G4	-3628.57	1000	82	0.0441	GTR+F+I+G4	-3638.35	1000	82	0.044
OG0003377	GTR+F+I+R4	-28981.1	16	0.1231	GTR+F+I+R4	-29409.7	22	0.1414	GTR+F+I+G4	-29014.6	350	16	0.122	GTR+F+I+G4	-29445.7	350	28	0.1393
OG0003378	GTR+F+I+R4	-23297.9	24	0.0971	GTR+F+I+R4	-23300.4	24	0.0991	GTR+F+I+G4	-23327.7	200	26	0.098	GTR+F+I+G4	-23317.3	400	24	0.0985
OG0003379	TIM2+F+I+R4	-31416.8	30	0.1234	TIM2+F+I+R4	-31700.1	28	0.1306	GTR+F+I+G4	-31451.9	550	30	0.1179	GTR+F+I+G4	-31734.7	1000	26	0.1251
OG0003380	TIM2+F+I+R4	-23306.9	44	0.0817	GTR+F+I+R4	-23298.4	44	0.0818	GTR+F+I+G4	-23316.9	300	42	0.0826	GTR+F+I+G4	-23314.5	250	42	0.0807
OG0003381	TIM2+F+I+R4	-18705.9	46	0.1033	TIM2+F+I+R4	-18691.9	46	0.1047	GTR+F+I+G4	-18669.8	250	46	0.1075	GTR+F+I+G4	-18696.3	200	46	0.1091
OG0003382	GTR+F+I+R4	-77640.3	28	0.1172	GTR+F+I+R4	-77788.6	28	0.1186	GTR+F+I+G4	-77674.5	100	28	0.1146	GTR+F+I+G4	-77823.9	150	28	0.1142
OG0003384	GTR+F+I+G4	-18416.2	34	0.0391	GTR+F+I+G4	-18534.2	34	0.0395	GTR+F+I+G4	-18408.7	250	34	0.0401	GTR+F+I+G4	-18526.7	350	34	0.0408
OG0003385	TIM+F+I+R4	-39218.6	16	0.1392	TIM+F+I+R4	-39219.6	16	0.1395	GTR+F+I+G4	-39238.1	300	16	0.1363	GTR+F+I+G4	-39253.6	300	16	0.1363
OG0003386	TIM2+F+I+R4	-19817.2	42	0.0725	TIM2+F+I+R3	-19893.3	44	0.0698	GTR+F+I+G4	-19778.9	400	44	0.0765	GTR+F+I+G4	-19865.5	750	46	0.075
OG0003387	TIM2+F+I+R4	-26322.3	28	0.1006	GTR+F+I+R4	-26453.9	28	0.1019	GTR+F+I+G4	-26288	200	24	0.0978	GTR+F+I+G4	-26474	200	26	0.1003
OG0003389	GTR+F+I+R4	-31135.4	46	0.1587	GTR+F+I+R4	-31127.2	46	0.1545	GTR+F+I+G4	-31149.8	400	46	0.152	GTR+F+I+G4	-31148	450	44	0.1476
OG0003392	TIM2+F+I+G4	-8738.38	50	0.0976	TIM2+F+I+G4	-8737.44	48	0.0987	GTR+F+I+G4	-8713.6	1000	54	0.0945	GTR+F+I+G4	-8699.29	1000	54	0.0941
OG0003393	TIM+F+I+R3	-9406.14	58	0.0813	GTR+F+I+R3	-9598.56	56	0.0579	GTR+F+I+G4	-9385.01	450	56	0.0831	GTR+F+I+G4	-9571.75	350	56	0.0723
OG0003394	TIM2+F+I+R3	-21835.7	30	0.0883	TIM2+F+I+R3	-21768.7	30	0.0881	GTR+F+I+G4	-21814.8	500	28	0.0857	GTR+F+I+G4	-21781.3	700	28	0.0858
OG0003395	SYM+I+R4	-18713.8	34	0.0996	TIM2+F+I+R4	-18846.5	36	0.0973	GTR+F+I+G4	-18715.5	200	36	0.0976	GTR+F+I+G4	-18843.8	250	36	0.0973
OG0003396	TIM2+F+I+R5	-25405.7	30	0.0513	TIM2+F+I+R5	-25324.3	28	0.049	GTR+F+I+G4	-25352.7	450	32	0.0518	GTR+F+I+G4	-25307.2	350	26	0.0458
OG0003397	GTR+F+I+R4	-33841.1	26	0.121	GTR+F+I+R4	-33849.4	26	0.1209	GTR+F+I+G4	-33897.7	200	26	0.1146	GTR+F+I+G4	-33903.8	300	26	0.1147
OG0003398	GTR+F+I+R4	-33238.5	32	0.1628	GTR+F+I+R4	-33269.6	32	0.1622	GTR+F+I+G4	-33257.3	100	32	0.1529	GTR+F+I+G4	-33292	200	32	0.1525
OG0003399	GTR+F+I+R4	-17934.1	50	0.0811	GTR+F+I+R4	-17929.2	50	0.0816	GTR+F+I+G4	-17921.9	650	50	0.0834	GTR+F+I+G4	-17917.1	850	50	0.083
OG0003400	GTR+F+I+R4	-21255.7	48	0.0423	TIM+F+I+R4	-21261.9	48	0.0416	GTR+F+I+G4	-21203.2	600	48	0.0431	GTR+F+I+G4	-21250.6	350	48	0.0422
OG0003401	GTR+F+I+R4	-24676.7	24	0.1611	GTR+F+I+R4	-24823.3	28	0.1662	GTR+F+I+G4	-24689.5	150	24	0.1607	GTR+F+I+G4	-24836.4	250	28	0.1657
OG0003402	TN+F+I+R3	-20843.4	32	0.0613	TN+F+I+R3	-20852	32	0.0624	GTR+F+I+G4	-20851.5	250	30	0.0634	GTR+F+I+G4	-20837.6	350	30	0.0619
OG0003403	TIM3+F+I+R4	-10657.4	44	0.1345	TIM3+F+I+R4	-10763.6	42	0.1129	GTR+F+I+G4	-10658.5	300	42	0.1286	GTR+F+I+G4	-10764.9	300	42	0.1218
OG0003404	GTR+F+I+G4	-9788.24	70	0.0581	GTR+F+I+G4	-9806.85	70	0.058	GTR+F+I+G4	-9773.67	400	70	0.0581	GTR+F+I+G4	-9773.68	400	70	0.0583
OG0003405	TIM+F+I+R4	-40440.5	16	0.1125	TIM+F+I+R4	-40683.4	14	0.1145	GTR+F+I+G4	-40437	500	14	0.1145	GTR+F+I+G4	-40675.9	450	14	0.1168
OG0003406	GTR+F+I+R5	-53167.2	22	0.1877	GTR+F+I+R4	-53544.8	22	0.1805	GTR+F+I+G4	-53197.5	750	24	0.1753	GTR+F+I+G4	-53567.8	1000	22	0.1686
OG0003407	GTR+F+I+R3	-27133.1	26	0.1247	GTR+F+I+R3	-27271.8	24	0.1238	GTR+F+I+G4	-27136.5	250	26	0.1254	GTR+F+I+G4	-27274	600	26	0.1236
OG0003408	TIM2+F+I+R4	-14414	46	0.0662	TIM2+F+I+R4	-14417.2	46	0.0662	GTR+F+I+G4	-14422.3	450	46	0.0641	GTR+F+I+G4	-14422.3	300	46	0.0641
OG0003409	GTR+F+I+R4	-38013.4	22	0.1388	GTR+F+I+R4	-38220.5	22	0.1466	GTR+F+I+G4	-38035.2	150	22	0.1336	GTR+F+I+G4	-38243.3	150	20	0.1363
OG0003410	TNe+I+G4	-3864.55	56	0.0692	TNe+I+G4	-3867.84	58	0.0694	GTR+F+I+G4	-3852.07	750	56	0.0708	GTR+F+I+G4	-3851.52	1000	58	0.071
OG0003413	GTR+F+I+R4	-22063	32	0.0494	GTR+F+I+G4	-22135	32	0.0467	GTR+F+I+G4	-22059.6	250	32	0.0503	GTR+F+I+G4	-22124.3	350	32	0.0474
OG0003414	GTR+F+I+R4	-50221.5	22	0.126	GTR+F+I+R4	-50539.7	20	0.1277	GTR+F+I+G4	-50225.4	100	22	0.1226	GTR+F+I+G4	-50522.4	100	18	0.1215
OG0003415	GTR+F+I+R5	-21462.1	36	0.0483	GTR+F+I+R5	-21462.1	38	0.0483	GTR+F+I+G4	-21470.5	300	36	0.0453	GTR+F+I+G4	-21470.5	250	36	0.0453
OG0003416	TIM3+F+I+R3	-11824.1	42	0.0286	TIM3+F+I+R3	-11832.9	42	0.0286	GTR+F+I+G4	-11817.4	1000	44	0.0298	GTR+F+I+G4	-11817.4	1000	44	0.0298
OG0003418	GTR+F+I+R4	-41965.1	28	0.1561	GTR+F+I+R4	-42205.6	34	0.1519	GTR+F+I+G4	-41960.3	350	28	0.153	GTR+F+I+G4	-42187	350	34	0.1497
OG0003419	GTR+F+I+R5	-30702.7	38	0.0943	GTR+F+I+R5	-30691.2	38	0.0942	GTR+F+I+G4	-30638.5	200	38	0.0925	GTR+F+I+G4	-30641.2	250	38	0.0925
OG0003421	TIM+F+I+R3	-10133.8	46	0.0602	TIM+F+I+R3	-10129.2	46	0.0598	GTR+F+I+G4	-10112	1000	48	0.0625	GTR+F+I+G4	-10122.3	550	48	0.0618
OG0003422	TN+F+I+R3	-5244.62	86	0.0292	TN+F+I+R3	-5293.2	98	0.0292	GTR+F+I+G4	-5246.36	1000	96	0.0288	GTR+F+I+G4	-5290.44	1000	96	0.03
OG0003424	TIM2e+I+G4	-4468.56	58	0.0636	TIM2e+I+G4	-4463.03	58	0.062	GTR+F+I+G4	-4437.34	750	58	0.0734	GTR+F+I+G4	-4440.61	750	56	0.0731
OG0003425	TPM3u+F+I+G4	-6376.01	66	0.0786	TPM3u+F+I+G4	-6384.67	66	0.0787	GTR+F+I+G4	-6365.46	1000	64	0.0792	GTR+F+I+G4	-6365.52	1000	64	0.0795
OG0003426	TVM+F+I+R4	-32629.5	38	0.1373	GTR+F+I+R4	-32641	36	0.1378	GTR+F+I+G4	-32658.7	250	36	0.1277	GTR+F+I+G4	-32648.5	200	36	0.1282
OG0003427	GTR+F+I+R4	-52474.3	16	0.1123	GTR+F+I+R4	-52641.2	16	0.1104	GTR+F+I+G4	-52464.7	100	16	0.1104	GTR+F+I+G4	-52647.4	150	16	0.109
OG0003428	TIM2+F+I+G4	-13807.2	38	0.1444	TIM2+F+I+G4	-14247.3	40	0.1225	GTR+F+I+G4	-13793.1	500	40	0.1523	GTR+F+I+G4	-14224.4	650	40	0.1306
OG0003429	GTR+F+I+R3	-17883.2	26	0.1241	GTR+F+I+R3	-18045.6	26	0.1283	GTR+F+I+G4	-17883.3	400	26	0.1244	GTR+F+I+G4	-18046.1	450	26	0.1274
OG0003430	GTR+F+I+R4	-17727.9	36	0.038	GTR+F+I+R4	-17768.2	40	0.0469	GTR+F+I+G4	-17747.4	850	34	0.0469	GTR+F+I+G4	-17785	500	36	0.0493
OG0003431	TIM3+F+I+R4	-27490.7	42	0.1536	TIM3+F+I+R4	-27461.1	46	0.1687	GTR+F+I+G4	-27443.5	900	46	0.1813	GTR+F+I+G4	-27397.2	750	46	0.1886
OG0003432	GTR+F+I+R4	-27502.6	26	0.0991	GTR+F+I+R4	-27730.1	24	0.0971	GTR+F+I+G4	-27502.3	300	28	0.0975	GTR+F+I+G4	-27725.9	150	24	0.0933
OG0003433	TIM2+F+I+G4	-6964.78	60	0.1139	TIM2+F+I+G4	-6975.57	60	0.1146	GTR+F+I+G4	-6946.37	850	58	0.1251	GTR+F+I+G4	-6944.77	1000	58	0.1264
OG0003434	GTR+F+I+R4	-37217.7	20	0.1184	GTR+F+I+R4	-37340.6	20	0.1182	GTR+F+I+G4	-37232.2	200	22	0.1168	GTR+F+I+G4	-37349.5	350	22	0.117
OG0003436	TIM+F+I+G4	-5821.71	54	0.0632	TIM+F+I+G4	-5805.28	54	0.0632	GTR+F+I+G4	-5796.5	450	54	0.0789	GTR+F+I+G4	-5796.5	850	54	0.0792
OG0003437	TIM3+F+I+G4	-10916	32	0.0672	TIM3+F+I+G4	-10933.3	32	0.0665	GTR+F+I+G4	-10904.2	450	36	0.0739	GTR+F+I+G4	-10917.8	650	36	0.0732
OG0003438	GTR+F+I+R4	-17066.5	50	0.0363	GTR+F+I+R4	-17086.3	50	0.0361	GTR+F+I+G4	-17078.1	200	50	0.0368	GTR+F+I+G4	-17087.8	950	50	0.0368
OG0003439	GTR+F+I+R5	-52007	24	0.233	GTR+F+I+R5	-52812.8	26	0.252	GTR+F+I+G4	-52019.9	200	24	0.2259	GTR+F+I+G4	-52826.4	150	26	0.2428
OG0003440	TIM3+F+I+R3	-15334	34	0.0935	TIM3+F+I+R3	-15313.7	34	0.0828	GTR+F+I+G4	-15331.4	200	32	0.0914	GTR+F+I+G4	-15310.6	250	34	0.0802
OG0003441	TIM+F+I+R4	-17678.6	26	0.1141	TIM+F+I+R4	-17675.1	26	0.1141	GTR+F+I+G4	-17695.3	250	26	0.1118	GTR+F+I+G4	-17696.5	150	26	0.1119
OG0003442	SYM+I+R4	-14873.3	30	0.0894	SYM+I+R4	-14892.3	30	0.0894	GTR+F+I+G4	-14875.9	550	32	0.09	GTR+F+I+G4	-14882.4	450	32	0.0898
OG0003443	GTR+F+I+R5	-40759	22	0.0667	GTR+F+I+R5	-40734	22	0.0666	GTR+F+I+G4	-40792.4	150	26	0.0648	GTR+F+I+G4	-40774.5	100	26	0.065
OG0003444	GTR+F+I+G4	-14330.1	32	0.0509	TIM2+F+I+G4	-14325	34	0.0512	GTR+F+I+G4	-14314.9	350	32	0.0515	GTR+F+I+G4	-14314.8	450	32	0.0515
OG0003445	TIM3e+I+G4	-7322.2	32	0.083	TIM3e+I+R3	-7388.37	38	0.0758	GTR+F+I+G4	-7309.99	400	30	0.0816	GTR+F+I+G4	-7382.48	1000	32	0.0846
OG0003447	TIM2+F+I+R4	-28373.9	32	0.0852	TIM2+F+I+R4	-28385.2	32	0.0851	GTR+F+I+G4	-28384.2	300	28	0.0856	GTR+F+I+G4	-28389.1	550	28	0.0855
OG0003448	TIM2+F+I+R4	-6974.63	50	0.0549	TIM2+F+I+R4	-7126.61	54	0.0542	GTR+F+I+G4	-7007.26	900	50	0.0702	GTR+F+I+G4	-7175.49	700	52	0.0747
OG0003449	GTR+F+I+G4	-7467.47	48	0.1059	GTR+F+I+G4	-7484.86	50	0.0725	GTR+F+I+G4	-7457.04	1000	48	0.114	GTR+F+I+G4	-7473.97	1000	50	0.0949
OG0003450	HKY+F+I+G4	-4158.07	76	0.0782	HKY+F+I+G4	-4104.23	76	0.0934	HKY+F+I+G4	-4135.65	1000	74	0.075	HKY+F+I+G4	-4093.63	1000	72	0.0939
OG0003451	TIM2+F+I+R4	-39859.5	20	0.118	GTR+F+I+R4	-40060.8	22	0.1095	GTR+F+I+G4	-39882.4	250	20	0.1162	GTR+F+I+G4	-40097.6	250	22	0.108
OG0003452	GTR+F+I+R4	-35619.6	34	0.1171	GTR+F+I+G4	-35649.3	30	0.1139	GTR+F+I+G4	-35580.9	250	34	0.0999	GTR+F+I+G4	-35590.3	200	34	0.1029
OG0003453	TNe+G4	-2753.56	82	0.0652	TNe+G4	-2760.71	86	0.0443	GTR+F+I+G4	-2724.19	1000	90	0.067	GTR+F+I+G4	-2711.01	950	88	0.0655
OG0003454	GTR+F+I+R4	-20611.2	30	0.0993	GTR+F+I+R4	-20609.7	30	0.0992	GTR+F+I+G4	-20604.4	1000	32	0.0935	GTR+F+I+G4	-20599.5	800	32	0.0933
OG0003456	GTR+F+I+R4	-31977.4	22	0.1212	GTR+F+I+R4	-31980.5	22	0.121	GTR+F+I+G4	-31982.5	250	22	0.1199	GTR+F+I+G4	-31987.1	200	22	0.1196
OG0003458	TIM2+F+I+R3	-21689.6	36	0.0731	TIM2+F+I+R3	-21725	36	0.0744	GTR+F+I+G4	-21697.7	500	36	0.0758	GTR+F+I+G4	-21709.8	350	36	0.0772
OG0003460	GTR+F+I+R4	-26548.2	28	0.1201	GTR+F+I+R4	-26604.5	26	0.1192	GTR+F+I+G4	-26546.8	200	28	0.1201	GTR+F+I+G4	-26602.1	150	26	0.1191
OG0003461	TIM2+F+I+G4	-4361.45	70	0.0779	TIM2+F+I+G4	-4361.6	74	0.0792	GTR+F+I+G4	-4347.96	950	70	0.0792	GTR+F+I+G4	-4339.94	1000	74	0.0797
OG0003462	TPM3u+F+I+G4	-7539.34	48	0.0671	TPM3u+F+I+G4	-7554.97	46	0.0643	HKY+F+I+G4	-7517.52	650	54	0.0678	HKY+F+I+G4	-7534.7	400	54	0.0684
OG0003463	TN+F+I+R3	-9508.51	50	0.1109	TN+F+I+R3	-9498.76	50	0.115	GTR+F+I+G4	-9507.06	750	46	0.1122	GTR+F+I+G4	-9486.35	650	46	0.115
OG0003464	GTR+F+I+R4	-35106.1	28	0.1196	GTR+F+I+R4	-35147.4	28	0.1186	GTR+F+I+G4	-35109.5	100	28	0.118	GTR+F+I+G4	-35135.3	150	28	0.1167
OG0003466	GTR+F+I+R4	-21330.4	38	0.0699	GTR+F+I+R4	-21291.8	36	0.0713	GTR+F+I+G4	-21315.1	1000	36	0.0693	GTR+F+I+G4	-21293.7	1000	36	0.0695
OG0003467	TIM2e+I+R3	-9311.37	50	0.1062	TIM2e+I+G4	-9423.33	48	0.0923	GTR+F+I+G4	-9296.8	1000	48	0.1129	GTR+F+I+G4	-9410.94	950	48	0.0933
OG0003469	TIM+F+I+R4	-20183.2	40	0.0987	TIM+F+I+R4	-20179.8	40	0.1043	GTR+F+I+G4	-20194.8	550	40	0.1021	GTR+F+I+G4	-20195.4	300	40	0.1088
OG0003470	GTR+F+I+R4	-28934.7	28	0.0912	GTR+F+I+R5	-30608.1	30	0.1303	GTR+F+I+G4	-28942.6	350	28	0.0905	GTR+F+I+G4	-30646	350	32	0.0958
OG0003471	TIM2+F+I+G4	-6650.62	42	0.068	TIM2+F+I+G4	-6678.64	42	0.0648	GTR+F+I+G4	-6643.85	350	42	0.0691	GTR+F+I+G4	-6665.83	250	42	0.0658
OG0003472	GTR+F+I+R5	-75248	10	0.1024	GTR+F+I+R5	-75244.8	10	0.1025	GTR+F+I+G4	-75298.9	200	12	0.1002	GTR+F+I+G4	-75293	150	12	0.1001
OG0003473	TIM3+F+R4	-20329.7	48	0.0853	TIM3+F+R4	-20335.2	48	0.0848	GTR+F+I+G4	-20320.2	550	48	0.0881	GTR+F+I+G4	-20315.7	400	48	0.0878
OG0003474	GTR+F+I+R5	-48554.1	34	0.1567	GTR+F+I+R5	-48520.8	34	0.1561	GTR+F+I+G4	-48390	650	34	0.155	GTR+F+I+G4	-48410.2	750	32	0.1579
OG0003475	K3Pu+F+I+R4	-35763	38	0.1591	K3Pu+F+I+R4	-35866.5	40	0.1603	GTR+F+I+G4	-35756.8	550	42	0.1657	GTR+F+I+G4	-35881.2	300	40	0.1638
OG0003476	TIM2+F+I+R4	-36270	28	0.0822	TIM2+F+I+R4	-36291	26	0.082	GTR+F+I+G4	-36302.8	350	28	0.0809	GTR+F+I+G4	-36323.9	500	26	0.0807
OG0003477	TIM2+F+I+R3	-13900.9	38	0.082	TIM2+F+I+R3	-13949	38	0.0818	GTR+F+I+G4	-13904.3	150	34	0.0872	GTR+F+I+G4	-13927	250	34	0.0866
OG0003478	TIM2+F+R4	-10531.9	34	0.0992	TIM2+F+I+R4	-10651.5	36	0.1025	HKY+F+I+G4	-10539	350	34	0.1002	HKY+F+I+G4	-10652.5	300	36	0.1044
OG0003479	TIM2+F+I+G4	-10103.4	42	0.1048	TIM2+F+I+G4	-10093.5	42	0.1041	GTR+F+I+G4	-10070.3	1000	44	0.1088	GTR+F+I+G4	-10075.9	1000	44	0.1081
OG0003480	TIM2+F+I+R4	-45360.6	22	0.166	TIM2+F+I+R4	-45373.7	22	0.1649	GTR+F+I+G4	-45418.1	150	18	0.1628	GTR+F+I+G4	-45429.5	150	18	0.162
OG0003481	GTR+F+I+R3	-14434.3	36	0.0613	GTR+F+I+R3	-14570	36	0.0611	GTR+F+I+G4	-14433.8	200	38	0.0616	GTR+F+I+G4	-14570.7	300	38	0.061
OG0003482	GTR+F+I+R4	-28065.4	28	0.1136	GTR+F+I+R4	-28052.6	28	0.1142	GTR+F+I+G4	-28066.5	200	26	0.1104	GTR+F+I+G4	-28054.9	150	26	0.1111
OG0003483	TIM2+F+I+R4	-44088	24	0.0457	TIM2+F+I+R4	-44085.3	24	0.0457	GTR+F+I+G4	-44099	250	26	0.0458	GTR+F+I+G4	-44099	200	26	0.0458
OG0003484	TIM2+F+I+R4	-26652.5	24	0.0994	TIM2+F+I+R4	-26870.3	22	0.0966	GTR+F+I+G4	-26657.7	200	24	0.1004	GTR+F+I+G4	-26878.8	250	24	0.0982
OG0003485	TIM2+F+I+R4	-25439.4	20	0.1353	TIM2+F+I+R4	-25489.6	22	0.1363	GTR+F+I+G4	-25436.3	750	20	0.1325	GTR+F+I+G4	-25473.9	300	20	0.1338
OG0003486	TN+F+I+G4	-4620.31	50	0.0797	TN+F+I+G4	-4645	48	0.0801	HKY+F+I+G4	-4610.76	600	52	0.0786	HKY+F+I+G4	-4615.75	700	52	0.0794
OG0003487	TIM2+F+I+R3	-17446.8	44	0.0731	TIM2+F+I+R3	-17564.1	46	0.0737	GTR+F+I+G4	-17441.3	700	44	0.073	GTR+F+I+G4	-17556.1	800	44	0.0717
OG0003488	TIM2+F+I+R3	-17035.1	30	0.0692	TIM2+F+I+R3	-17073.6	30	0.0707	GTR+F+I+G4	-17023.3	900	30	0.0707	GTR+F+I+G4	-17058	1000	30	0.0721
OG0003489	GTR+F+I+R3	-8645.08	42	0.0586	GTR+F+I+R3	-8736.35	40	0.0558	GTR+F+I+G4	-8635.29	350	42	0.0613	GTR+F+I+G4	-8722.87	550	40	0.0579
OG0003490	TIM3e+I+G4	-3957.61	84	0.0432	TIM3+F+I+G4	-3962.47	82	0.0444	GTR+F+I+G4	-3913.13	1000	82	0.045	GTR+F+I+G4	-3913.19	1000	82	0.0448
OG0003491	GTR+F+I+R4	-29021.3	32	0.1136	GTR+F+I+R4	-29113	28	0.1153	GTR+F+I+G4	-29027.2	350	30	0.1081	GTR+F+I+G4	-29122.5	300	30	0.1117
OG0003492	GTR+F+I+R4	-16700	44	0.1143	GTR+F+I+R4	-16702.2	44	0.1155	GTR+F+I+G4	-16706.4	450	44	0.1061	GTR+F+I+G4	-16708.2	600	44	0.1076
OG0003493	GTR+F+I+R4	-35163.3	28	0.1177	GTR+F+I+R4	-35163.2	28	0.1173	GTR+F+I+G4	-35166.3	300	28	0.1132	GTR+F+I+G4	-35194.1	400	28	0.1129
OG0003494	TVM+F+I+G4	-4869.68	68	0.1111	TVM+F+I+G4	-4870.13	68	0.1138	GTR+F+I+G4	-4834.33	1000	62	0.1098	GTR+F+I+G4	-4841.76	1000	68	0.1342
OG0003495	TNe+I+G4	-4651.86	62	0.075	TNe+I+R3	-4633.9	60	0.0735	GTR+F+I+G4	-4600.02	650	64	0.0807	GTR+F+I+G4	-4622.57	650	64	0.0792
OG0003496	TIM+F+I+R3	-11895.9	36	0.087	TIM+F+I+G4	-12262.1	44	0.0661	GTR+F+I+G4	-11894	1000	36	0.0877	GTR+F+I+G4	-12241.6	1000	44	0.0656
OG0003497	TIM+F+I+R4	-22804	26	0.0291	TIM+F+I+R4	-22792.6	26	0.0291	GTR+F+I+G4	-22786.6	250	28	0.0299	GTR+F+I+G4	-22786.6	200	28	0.0298
OG0003498	GTR+F+I+R4	-24778.5	38	0.1514	GTR+F+I+R4	-24792.8	38	0.1509	GTR+F+I+G4	-24785.6	250	36	0.1491	GTR+F+I+G4	-24800.5	300	36	0.1491
OG0003499	TIM+F+I+R4	-16695	36	0.1036	TIM+F+I+R4	-16702.8	36	0.1102	GTR+F+I+G4	-16700.7	400	38	0.1056	GTR+F+I+G4	-16705.6	1000	38	0.1116
OG0003500	GTR+F+I+R5	-40909	38	0.1422	GTR+F+I+R5	-40918.4	38	0.1426	GTR+F+I+G4	-40894.2	250	38	0.1487	GTR+F+I+G4	-40901.8	350	36	0.1489
OG0003501	TIM+F+I+G4	-10802.1	66	0.0669	TIM+F+I+G4	-10791.5	66	0.0652	GTR+F+I+G4	-10756.6	550	64	0.071	GTR+F+I+G4	-10756.6	1000	64	0.0707
OG0003502	TVM+F+I+R4	-29478.9	22	0.1048	TVM+F+I+R4	-29490.9	22	0.1078	GTR+F+I+G4	-29496.2	300	22	0.1057	GTR+F+I+G4	-29508.8	300	22	0.1079
OG0003503	TIM3+F+G4	-4292.15	84	0.0481	TIM3+F+G4	-4381.38	90	0.043	GTR+F+I+G4	-4265.08	800	92	0.0515	GTR+F+I+G4	-4333.84	950	90	0.0452
OG0003504	TIM3+F+I+R4	-39077.9	30	0.1343	TIM3+F+I+R4	-39379.4	32	0.1305	GTR+F+I+G4	-39042.4	150	32	0.1351	GTR+F+I+G4	-39284.9	200	32	0.1321
OG0003505	TIM+F+R4	-5382.65	74	0.0321	TIM2+F+I+R5	-5730.32	88	0.0434	GTR+F+I+G4	-5396.57	1000	84	0.0682	GTR+F+I+G4	-5730	500	88	0.169
OG0003506	GTR+F+I+R4	-65475.4	24	0.0625	GTR+F+I+R4	-65648.6	24	0.0665	GTR+F+I+G4	-65514.6	200	24	0.064	GTR+F+I+G4	-65678.1	200	24	0.0673
OG0003507	GTR+F+I+R3	-13769.4	40	0.0547	GTR+F+I+R4	-14231.3	32	0.0518	GTR+F+I+G4	-13766.8	550	42	0.0604	GTR+F+I+G4	-14236.8	600	32	0.0576
OG0003508	GTR+F+I+R4	-19191.7	30	0.1024	TIM3+F+I+R4	-19230.5	32	0.1016	GTR+F+I+G4	-19192.8	250	32	0.1001	GTR+F+I+G4	-19229.6	500	30	0.1002
OG0003510	TIM3+F+I+R4	-30637.7	30	0.1165	TIM3+F+I+R4	-30654.3	30	0.1173	GTR+F+I+G4	-30607.3	300	28	0.1115	GTR+F+I+G4	-30639.2	200	30	0.1126
OG0003513	GTR+F+I+G4	-19673	40	0.1184	GTR+F+I+G4	-19847.8	40	0.1194	GTR+F+I+G4	-19661.2	200	40	0.1181	GTR+F+I+G4	-19810.9	300	40	0.1195
OG0003514	TIM3+F+I+G4	-12885.2	50	0.1391	TIM3+F+I+G4	-13182.7	50	0.1352	GTR+F+I+G4	-12866	600	50	0.1425	GTR+F+I+G4	-13104.7	1000	50	0.1411
OG0003515	TIM3+F+I+G4	-6749.8	56	0.1534	TIM3+F+I+G4	-6791.79	58	0.1497	GTR+F+I+G4	-6712.37	400	58	0.1468	GTR+F+I+G4	-6748.49	350	56	0.143
OG0003516	TIM+F+I+R3	-15272.1	28	0.1078	TIM+F+I+R3	-15214.1	24	0.1027	GTR+F+I+G4	-15264.7	200	28	0.1076	GTR+F+I+G4	-15207.8	350	24	0.1115
OG0003517	GTR+F+I+R3	-15029.6	44	0.0949	GTR+F+I+R3	-15025.5	44	0.0949	GTR+F+I+G4	-15031.5	300	44	0.0935	GTR+F+I+G4	-15031.5	350	44	0.0936
OG0003518	GTR+F+I+R4	-46916.6	24	0.0981	GTR+F+I+R4	-46967.9	24	0.0982	GTR+F+I+G4	-46897.9	200	24	0.0959	GTR+F+I+G4	-46976.4	150	24	0.096
OG0003519	TIM2+F+I+R3	-9906.4	42	0.0636	TIM2+F+I+R3	-9952.9	40	0.0644	GTR+F+I+G4	-9917.21	450	38	0.0638	GTR+F+I+G4	-9960.39	350	38	0.0645
OG0003520	TIM+F+I+G4	-3819.72	70	0.1455	TIM+F+I+G4	-3963.07	76	0.1327	GTR+F+I+G4	-3800.77	600	72	0.1469	GTR+F+I+G4	-3925.37	1000	80	0.1389
OG0003521	TIM+F+I+R4	-12955.1	40	0.087	TIM+F+I+R4	-12939.1	40	0.087	HKY+F+I+G4	-12946.7	950	38	0.0808	HKY+F+I+G4	-12947	900	38	0.0801
OG0003523	GTR+F+I+R4	-45649.3	24	0.1152	GTR+F+I+R4	-45849.6	22	0.1275	GTR+F+I+G4	-45664.1	300	24	0.112	GTR+F+I+G4	-45863.6	150	22	0.1251
OG0003524	TIM2+F+I+G4	-14114.3	30	0.1104	TIM2+F+I+G4	-14198.2	32	0.1135	GTR+F+I+G4	-14110.3	300	30	0.1119	GTR+F+I+G4	-14188.3	200	32	0.115
OG0003525	K3Pu+F+I+G4	-8195.39	60	0.0951	K3Pu+F+I+G4	-8167.95	60	0.095	GTR+F+I+G4	-8162.29	1000	60	0.1058	GTR+F+I+G4	-8150.64	950	58	0.1061
OG0003526	GTR+F+I+R4	-33135.9	26	0.0767	GTR+F+I+R4	-33201	28	0.0774	GTR+F+I+G4	-33148.7	450	26	0.0736	GTR+F+I+G4	-33212.5	250	26	0.0744
OG0003527	GTR+F+I+R5	-134410	14	0.1407	GTR+F+I+R5	-134426	16	0.1425	GTR+F+I+G4	-134516	100	14	0.1329	GTR+F+I+G4	-134533	100	16	0.1351
OG0003528	TIM2+F+I+R4	-30156.2	34	0.1287	TIM2+F+I+R4	-30476	36	0.1259	GTR+F+I+G4	-30144.2	550	38	0.1301	GTR+F+I+G4	-30465.5	600	36	0.1272
OG0003530	TIMe+I+G4	-4847.22	64	0.0697	TNe+I+G4	-4833.46	64	0.0706	GTR+F+I+G4	-4800.14	1000	64	0.0736	GTR+F+I+G4	-4800.74	1000	64	0.0715
OG0003531	TIM+F+I+R4	-24003.2	36	0.1846	TIM+F+I+R4	-24007.2	36	0.185	GTR+F+I+G4	-23959.1	800	36	0.189	GTR+F+I+G4	-23972.1	750	36	0.1888
OG0003532	TIM3+F+I+R4	-22556.9	38	0.1204	TIM3+F+R5	-22574.9	40	0.119	GTR+F+I+G4	-22545.8	1000	60	0.1807	GTR+F+I+G4	-22542.4	450	60	0.1807
OG0003533	TN+F+I+R3	-11027.7	36	0.0368	TN+F+I+G4	-11014.4	36	0.0379	GTR+F+I+G4	-11006.6	650	36	0.0387	GTR+F+I+G4	-11006.6	500	36	0.0386
OG0003535	TIM2+F+I+R3	-23104.6	28	0.0933	TIM2+F+I+R3	-23618.5	28	0.0967	GTR+F+I+G4	-23105.5	500	28	0.093	GTR+F+I+G4	-23617	600	28	0.0964
OG0003536	SYM+I+G4	-7382.1	40	0.1239	SYM+I+G4	-7377.49	40	0.1202	GTR+F+I+G4	-7373.93	1000	40	0.1242	GTR+F+I+G4	-7366.21	950	40	0.1205
OG0003537	TIM+F+I+R4	-14015.9	48	0.1127	GTR+F+I+R4	-14078.3	50	0.1125	GTR+F+I+G4	-14012	400	46	0.1158	GTR+F+I+G4	-14084.7	350	50	0.1169
OG0003538	TIM3+F+I+R3	-4906.43	64	0.0564	TIM3+F+I+R4	-4966.62	66	0.0585	GTR+F+I+G4	-4897.04	650	66	0.0633	GTR+F+I+G4	-4947.93	650	68	0.0644
OG0003539	K2P+G4	-2298.85	88	0.0507	K2P+G4	-2281.8	96	0.0479	GTR+F+I+G4	-2231.06	550	98	0.0609	GTR+F+I+G4	-2231.06	650	98	0.0612
OG0003540	GTR+F+I+R4	-22909.7	16	0.09	GTR+F+I+R4	-22901.4	24	0.0852	GTR+F+I+G4	-22914.5	200	24	0.0861	GTR+F+I+G4	-22906.1	200	24	0.0849
OG0003541	TIM+F+I+R5	-54022.3	20	0.1512	TIM+F+I+R5	-54709.7	18	0.1506	GTR+F+I+G4	-54086.1	100	20	0.1462	GTR+F+I+G4	-54775	50	20	0.1419
OG0003545	GTR+F+I+R4	-17922.7	44	0.0652	GTR+F+I+R4	-17908	46	0.0653	GTR+F+I+G4	-17923.1	500	44	0.063	GTR+F+I+G4	-17914.3	750	44	0.0632
OG0003546	TVM+F+I+R4	-40053.5	34	0.1201	TVM+F+I+R4	-40101.7	32	0.1183	GTR+F+I+G4	-40054.6	250	32	0.1159	GTR+F+I+G4	-40097.5	200	32	0.1144
OG0003547	GTR+F+I+G4	-15816.1	32	0.0741	GTR+F+I+G4	-15825.3	32	0.074	GTR+F+I+G4	-15792.1	500	30	0.0753	GTR+F+I+G4	-15803.5	250	30	0.0749
OG0003548	TIM2+F+I+R4	-17552.8	38	0.1499	TIM2+F+I+R4	-17572.1	38	0.1495	GTR+F+I+G4	-17555.4	200	40	0.1477	GTR+F+I+G4	-17576.7	250	40	0.1484
OG0003549	GTR+F+I+R4	-26351.8	34	0.1142	GTR+F+I+R4	-26365.1	34	0.1143	GTR+F+I+G4	-26358.6	400	30	0.118	GTR+F+I+G4	-26368.3	450	30	0.1183
OG0003550	GTR+F+I+R3	-21692.4	32	0.0632	GTR+F+I+R3	-21692.3	32	0.0632	GTR+F+I+G4	-21691.2	250	32	0.0634	GTR+F+I+G4	-21691.2	450	32	0.0634
OG0003551	TIM2+F+I+R3	-19988	46	0.0715	TIM+F+I+R3	-20197.2	46	0.0733	GTR+F+I+G4	-19981	600	42	0.0757	GTR+F+I+G4	-20180.4	350	40	0.0764
OG0003552	GTR+F+I+R3	-24238.8	36	0.0652	GTR+F+I+R3	-24300.8	36	0.0657	GTR+F+I+G4	-24224.6	200	36	0.065	GTR+F+I+G4	-24284.2	150	36	0.0656
OG0003553	GTR+F+I+R4	-37343.8	24	0.1367	GTR+F+I+R4	-37385.8	24	0.1366	GTR+F+I+G4	-37351.1	300	24	0.133	GTR+F+I+G4	-37371.1	300	24	0.1338
OG0003554	TIM+F+I+R4	-16009	28	0.057	TIM+F+I+R4	-16013.7	36	0.0519	GTR+F+I+G4	-16004.9	600	32	0.0566	GTR+F+I+G4	-16020.3	500	34	0.0556
OG0003555	GTR+F+I+R4	-43387.2	24	0.1442	GTR+F+I+R4	-43427	24	0.1368	GTR+F+I+G4	-43400.6	150	24	0.1436	GTR+F+I+G4	-43424.2	200	24	0.1363
OG0003556	GTR+F+I+R4	-23449.3	46	0.0909	GTR+F+I+R4	-23449.5	46	0.0908	GTR+F+I+G4	-23431	600	48	0.0928	GTR+F+I+G4	-23431	650	48	0.093
OG0003557	TIM3+F+I+G4	-7275.74	62	0.0344	TIM3+F+I+G4	-7373.82	62	0.0362	GTR+F+I+G4	-7257.91	1000	62	0.0341	GTR+F+I+G4	-7357.08	1000	62	0.0359
OG0003558	TIM3+F+I+R3	-10612.2	36	0.1106	TIM3+F+I+R3	-10612.7	36	0.1118	GTR+F+I+G4	-10578.4	500	40	0.1232	GTR+F+I+G4	-10583.8	400	38	0.1245
OG0003559	TN+F+I+R3	-15387.8	38	0.0606	TN+F+I+R4	-15410.1	40	0.0751	GTR+F+I+G4	-15382.7	350	40	0.0733	GTR+F+I+G4	-15412.7	250	40	0.0734
OG0003560	TIM2+F+I+R4	-12750.7	42	0.1022	TIM2+F+I+R4	-12811.1	42	0.097	GTR+F+I+G4	-12753.7	600	40	0.0986	GTR+F+I+G4	-12819.2	250	40	0.1
OG0003561	TIM3+F+I+R4	-18610.7	38	0.0601	TIM3+F+I+R4	-18570.2	40	0.0294	GTR+F+I+G4	-18595.2	950	36	0.0588	GTR+F+I+G4	-18547.1	700	40	0.0295
OG0003562	GTR+F+I+R4	-27094.2	32	0.1271	GTR+F+I+R4	-27214.8	32	0.1261	GTR+F+I+G4	-27103.3	650	32	0.1265	GTR+F+I+G4	-27219.7	200	32	0.1251
OG0003563	GTR+F+I+R4	-41143.1	8	0.1041	GTR+F+I+R4	-41143.9	8	0.1041	GTR+F+I+G4	-41182	200	18	0.104	GTR+F+I+G4	-41184.2	250	18	0.1044
OG0003564	GTR+F+I+G4	-16464	38	0.1133	GTR+F+I+G4	-16620	40	0.1099	GTR+F+I+G4	-16411.3	650	38	0.1151	GTR+F+I+G4	-16605.3	500	40	0.1115
OG0003565	TN+F+I+G4	-6658.57	54	0.1075	TN+F+I+G4	-6669.64	52	0.1074	GTR+F+I+G4	-6648.32	1000	50	0.1066	GTR+F+I+G4	-6648.31	950	48	0.1045
OG0003566	GTR+F+I+R5	-36454.5	16	0.1268	GTR+F+I+R5	-36648.3	16	0.1288	GTR+F+I+G4	-36471.1	200	16	0.1248	GTR+F+I+G4	-36654.4	200	16	0.1268
OG0003567	TN+F+I+G4	-5566.89	48	0.1042	TN+F+I+G4	-5567.02	48	0.1042	GTR+F+I+G4	-5559.05	1000	50	0.1058	GTR+F+I+G4	-5559.05	1000	48	0.1056
OG0003568	TIM+F+I+G4	-6877.4	42	0.1077	TIM+F+I+G4	-6876.09	42	0.1077	GTR+F+I+G4	-6850.39	500	38	0.123	GTR+F+I+G4	-6850.51	850	40	0.1214
OG0003569	K2P+I+G4	-4532.05	54	0.0443	K3P+I+G4	-4547.74	54	0.0547	GTR+F+I+G4	-4509.73	1000	64	0.0445	GTR+F+I+G4	-4538.86	1000	60	0.0487
OG0003570	TIM2+F+I+R3	-23078.8	28	0.1479	TIM2+F+I+R3	-23307.3	28	0.1417	GTR+F+I+G4	-23096.4	200	28	0.1469	GTR+F+I+G4	-23319.8	250	28	0.1403
OG0003571	TN+F+I+G4	-3019.8	92	0.0371	TN+F+I+G4	-2960.84	80	0.0334	GTR+F+I+G4	-3007.5	1000	90	0.038	GTR+F+I+G4	-2945.79	850	86	0.0326
OG0003572	TIMe+I+G4	-3919.93	86	0.0435	TIMe+I+G4	-3945.25	74	0.0418	GTR+F+I+G4	-3861.02	500	82	0.0461	GTR+F+I+G4	-3877.4	500	86	0.0391
OG0003573	TIM2+F+I+R4	-27094.3	28	0.1379	TIM2+F+I+R4	-27122.8	26	0.1309	GTR+F+I+G4	-27091.9	600	28	0.1349	GTR+F+I+G4	-27134.7	600	26	0.1281
OG0003574	TIM+F+I+G4	-7478.05	46	0.0487	TIM+F+I+G4	-7479.22	46	0.0487	GTR+F+I+G4	-7460.63	650	44	0.052	GTR+F+I+G4	-7460.62	550	44	0.0521
OG0003575	GTR+F+I+R3	-12236.7	54	0.0371	GTR+F+I+R3	-12237.8	54	0.0371	GTR+F+I+G4	-12235.2	550	54	0.0374	GTR+F+I+G4	-12235.7	800	54	0.0374
OG0003576	GTR+F+I+R4	-35486.2	26	0.1228	GTR+F+I+R4	-35818.1	28	0.1228	GTR+F+I+G4	-35504.3	150	26	0.1224	GTR+F+I+G4	-35843.6	150	28	0.1231
OG0003577	TIM3+F+I+G4	-10593.5	42	0.0524	TIM3+F+I+G4	-10531.9	42	0.0525	GTR+F+I+G4	-10586.8	250	42	0.0526	GTR+F+I+G4	-10520.3	350	42	0.0526
OG0003578	GTR+F+I+R5	-60716.4	22	0.1266	GTR+F+I+R5	-60711.4	22	0.126	GTR+F+I+G4	-60746.8	200	22	0.1175	GTR+F+I+G4	-60731.1	150	22	0.1171
OG0003580	HKY+F+I+G4	-9270.43	52	0.1085	TPM2u+F+I+G4	-9264.78	48	0.1066	GTR+F+I+G4	-9263.04	1000	62	0.143	GTR+F+I+G4	-9228.94	1000	58	0.1423
OG0003582	GTR+F+I+R3	-44021.4	26	0.1408	GTR+F+I+R3	-44114.3	26	0.1409	GTR+F+I+G4	-43991	250	26	0.1357	GTR+F+I+G4	-44091.4	300	26	0.1353
OG0003583	TIM+F+I+R3	-14565.3	40	0.1052	TIM+F+I+R3	-14560.1	34	0.0872	GTR+F+I+G4	-14554	250	40	0.1159	GTR+F+I+G4	-14540.5	300	40	0.1119
OG0003586	TIM+F+I+R4	-15511.9	38	0.108	TIM+F+I+R4	-15528.2	38	0.1106	GTR+F+I+G4	-15506.5	600	38	0.1101	GTR+F+I+G4	-15503.4	200	38	0.1115
OG0003588	GTR+F+I+R3	-28735.8	26	0.081	GTR+F+I+R3	-28742.8	26	0.0812	GTR+F+I+G4	-28742.4	250	26	0.0791	GTR+F+I+G4	-28755.1	250	26	0.0792
OG0003589	GTR+F+I+R4	-25451.5	34	0.1002	TIM2+F+I+R4	-25482.8	34	0.0991	GTR+F+I+G4	-25412.2	250	32	0.0957	GTR+F+I+G4	-25464.5	200	32	0.0947
OG0003590	GTR+F+I+R4	-41655.7	24	0.1287	GTR+F+I+R4	-41821.3	24	0.1283	GTR+F+I+G4	-41661.3	150	24	0.1271	GTR+F+I+G4	-41828.3	150	24	0.1268
OG0003591	GTR+F+I+R4	-76156.8	16	0.1662	GTR+F+I+R4	-77076.2	16	0.1665	GTR+F+I+G4	-76203.4	100	16	0.1595	GTR+F+I+G4	-77118.8	100	14	0.1593
OG0003592	TIM2+F+I+R4	-35753.6	24	0.112	TIM2+F+I+R4	-35952.7	24	0.1016	GTR+F+I+G4	-35781	200	24	0.1101	GTR+F+I+G4	-35981.9	100	22	0.0997
OG0003593	TN+F+I+G4	-9800.04	42	0.0465	TN+F+I+G4	-9772.9	42	0.0464	GTR+F+I+G4	-9752.64	350	42	0.0482	GTR+F+I+G4	-9752.63	350	42	0.0477
OG0003594	GTR+F+I+R4	-29306.1	28	0.0856	GTR+F+I+R4	-29296.2	28	0.0857	GTR+F+I+G4	-29303.6	300	30	0.0865	GTR+F+I+G4	-29291.3	450	30	0.0867
OG0003595	TN+F+I+G4	-6405.01	58	0.0931	TN+F+I+G4	-6384.66	48	0.0961	GTR+F+I+G4	-6383.45	1000	50	0.0976	GTR+F+I+G4	-6355.82	1000	50	0.0975
OG0003596	GTR+F+I+R4	-22331.2	42	0.0912	GTR+F+I+R4	-22333.6	42	0.0909	GTR+F+I+G4	-22340.6	350	42	0.073	GTR+F+I+G4	-22337.4	650	42	0.0727
OG0003597	GTR+F+I+R3	-8565.66	48	0.0347	GTR+F+I+R3	-8549.99	50	0.0346	GTR+F+I+G4	-8550.17	750	52	0.0369	GTR+F+I+G4	-8550.16	850	52	0.0367
OG0003598	GTR+F+I+R4	-35018.1	26	0.1443	GTR+F+I+R5	-35474.6	26	0.1453	GTR+F+I+G4	-35041	150	26	0.143	GTR+F+I+G4	-35509.9	200	26	0.1427
OG0003599	TIM3+F+I+R4	-29060.2	26	0.1259	TIM3+F+I+R3	-29230.5	24	0.1312	GTR+F+I+G4	-29026.3	150	26	0.1383	GTR+F+I+G4	-29193.5	100	26	0.1458
OG0003600	TIM2+F+I+R4	-24446.5	22	0.0946	TIM2+F+I+R4	-24549.2	22	0.0941	GTR+F+I+G4	-24452.8	200	20	0.0934	GTR+F+I+G4	-24551.9	350	22	0.0921
OG0003602	GTR+F+I+R3	-19633.2	20	0.0491	GTR+F+I+R3	-19636.3	20	0.0491	GTR+F+I+G4	-19636.2	550	20	0.0483	GTR+F+I+G4	-19639.8	250	20	0.0483
OG0003603	SYM+I+G4	-11628.8	46	0.0717	SYM+I+G4	-11646.7	46	0.0717	GTR+F+I+G4	-11619	200	46	0.0746	GTR+F+I+G4	-11636.7	200	46	0.0747
OG0003605	GTR+F+I+R3	-9032.67	56	0.0301	GTR+F+I+R3	-8886.67	58	0.0338	GTR+F+I+G4	-9000.87	700	58	0.0306	GTR+F+I+G4	-8861.46	850	56	0.0347
OG0003606	GTR+F+I+R4	-33156.7	26	0.1124	GTR+F+I+R4	-33301.5	26	0.1124	GTR+F+I+G4	-33148.6	400	30	0.1111	GTR+F+I+G4	-33293.6	150	30	0.1119
OG0003607	GTR+F+I+R4	-33973.4	26	0.1353	GTR+F+I+R4	-34161.1	26	0.1358	GTR+F+I+G4	-33992.5	200	26	0.1301	GTR+F+I+G4	-34183.5	150	26	0.1303
OG0003608	TIM+F+I+G4	-9962.72	50	0.0829	TIM+F+I+R3	-9977.92	48	0.0732	GTR+F+I+G4	-9934.96	950	50	0.0814	GTR+F+I+G4	-9960.03	1000	48	0.0727
OG0003609	TNe+I+R3	-6546.71	58	0.064	TIM3e+I+R3	-6636.94	52	0.0637	GTR+F+I+G4	-6524.86	800	58	0.0646	GTR+F+I+G4	-6620.61	1000	58	0.0655
OG0003610	TIM3+F+I+G4	-13647.4	52	0.0202	TIM3+F+I+G4	-13654.5	52	0.0199	GTR+F+I+G4	-13637.5	450	52	0.0202	GTR+F+I+G4	-13645	350	52	0.0199
OG0003611	TN+F+I+R3	-10679	46	0.0302	TIM2+F+I+R3	-10562.2	46	0.028	GTR+F+I+G4	-10681.4	450	44	0.0302	GTR+F+I+G4	-10566.2	450	46	0.0292
OG0003612	GTR+F+I+R4	-36459	20	0.1284	GTR+F+I+R4	-36726.4	16	0.118	GTR+F+I+G4	-36461.3	150	20	0.1257	GTR+F+I+G4	-36736.8	150	16	0.115
OG0003613	GTR+F+I+R4	-36312.7	24	0.1349	GTR+F+I+R4	-36324.6	24	0.1339	GTR+F+I+G4	-36332.8	150	24	0.1335	GTR+F+I+G4	-36344.4	150	24	0.1327
OG0003615	GTR+F+I+R4	-67708.7	18	0.1412	GTR+F+I+R4	-67846.6	20	0.1415	GTR+F+I+G4	-67734.2	100	16	0.1375	GTR+F+I+G4	-67872.7	150	16	0.1384
OG0003616	TIM+F+I+R4	-18495.3	12	0.1039	TIM+F+I+R4	-18507.8	16	0.1033	GTR+F+I+G4	-18503.8	200	14	0.1026	GTR+F+I+G4	-18516.6	200	16	0.102
OG0003617	TIM3+F+I+G4	-8021.65	44	0.1052	TIM3+F+I+G4	-8004.7	46	0.1054	GTR+F+I+G4	-7992.71	850	46	0.1095	GTR+F+I+G4	-7983.13	600	48	0.1155
OG0003618	TVM+F+I+R4	-21332.1	26	0.1157	TVM+F+I+R4	-21334.9	26	0.1148	GTR+F+I+G4	-21326.1	350	26	0.1144	GTR+F+I+G4	-21329	200	26	0.1137
OG0003619	TPM2u+F+I+R4	-16651.2	32	0.1058	TPM2u+F+I+R4	-16670.4	32	0.1043	GTR+F+I+G4	-16658	200	34	0.1	GTR+F+I+G4	-16672.6	300	34	0.0988
OG0003620	TN+F+I+G4	-6049.39	76	0.0501	TIM+F+I+G4	-6256.6	76	0.0533	GTR+F+I+G4	-6037.54	1000	76	0.0722	GTR+F+I+G4	-6198.24	1000	74	0.0549
OG0003622	GTR+F+I+R4	-23182.1	36	0.09	GTR+F+I+R4	-23324.3	38	0.087	GTR+F+I+G4	-23150.9	400	36	0.097	GTR+F+I+G4	-23300.2	400	34	0.0897
OG0003623	TIM3+F+I+G4	-23875.3	36	0.0333	TIM3+F+I+G4	-23868.7	36	0.0504	GTR+F+I+G4	-23829.4	500	34	0.0361	GTR+F+I+G4	-23863.5	400	36	0.0511
OG0003624	GTR+F+I+R3	-20616.8	34	0.1355	GTR+F+I+R3	-20669.8	34	0.1363	GTR+F+I+G4	-20618.6	500	34	0.1318	GTR+F+I+G4	-20675.7	300	34	0.1328
OG0003625	TIM2+F+I+R3	-24727.1	24	0.1313	TIM2+F+I+R3	-24965.8	24	0.1342	GTR+F+I+G4	-24699.3	200	24	0.1353	GTR+F+I+G4	-24961.8	200	24	0.1331
OG0003626	TIM+F+I+R3	-11643.2	38	0.1015	TIM+F+I+R3	-11631	36	0.1015	GTR+F+I+G4	-11629.2	1000	38	0.0992	GTR+F+I+G4	-11629.2	950	40	0.0999
OG0003628	GTR+F+I+G4	-6332.11	70	0.0449	GTR+F+I+G4	-6568.89	68	0.0487	GTR+F+I+G4	-6299.62	850	72	0.0449	GTR+F+I+G4	-6540.01	450	68	0.0488
OG0003629	TIM+F+I+G4	-11556.5	34	0.0924	TIM+F+I+G4	-11549.9	36	0.0956	GTR+F+I+G4	-11541.8	800	34	0.0936	GTR+F+I+G4	-11544.4	450	36	0.0964
aRobinsond-Folud distance metric, bdegree of violation of molecular clock, *number of bootstrap replicates performed based on the MRE-based bootstopping test
